# Supplementary material for: (Z)-4-(3-Fluoro­phen­yl)-1-(5-nitro-2-oxo­indolin-3-yl­idene)thio­semicarbazide
Source: Acta Crystallogr Sect E Struct Rep Online. 2012 Feb 10;68(Pt 3):o670. doi: 10.1107/S1600536812005053 (PMC3295458; doi:10.1107/S1600536812005053)
Supplement: Supplementary file 1 [file e-68-0o670-sup1.cif]

##############################################################################
#                                                                            #
# This CIF contains the data in a paper accepted for publication in          #
# Acta Crystallographica Section E. It conforms to the requirements of       #
# Notes for Authors for Acta Crystallographica Section E, and has been       #
# peer reviewed under the auspices of the IUCr Commission on Journals.       #
#                                                                            #
# Full details of the Crystallographic Information File format               #
# are given in the paper "The Crystallographic Information File (CIF):       #
# a New Standard Archive File for Crystallography" by S. R. Hall, F. H.      #
# Allen and I. D. Brown [Acta Cryst. (1991), A47, 655-685].                  #
#                                                                            #
# The current version of the core CIF dictionary is obtainable from          #
# ftp://ftp.iucr.org/pub/cif_core.dic.                                       #
#                                                                            #
# Software is freely available for graphical display of the structure(s)     #
# in this CIF. For information consult the CIF software page                 #
# http://www.iucr.org/resources/cif/software.                                #
#                                                                            #
# This file may be used for bona fide research purposes within the           #
# scientific community so long as proper attribution is given to the journal # 
# article from which it was obtained.                                        #
#                                                                            #
##############################################################################
data_global
_audit_creation_method     ?
_journal_date_recd_electronic     2012-02-05
_journal_date_accepted     2012-02-05
_journal_name_full     'Acta Crystallographica, Section E'
_journal_year     2012
_journal_volume     68
_journal_issue      3
_journal_page_first     o670
_journal_page_last     o670
_journal_paper_category     QO
_journal_paper_doi     10.1107/S1600536812005053
_journal_coeditor_code     HB6630
_publ_contact_author
;
Muhammad Nawaz Tahir
University of Sargodha
Department of Physics
Sargodha
Pakistan
;
_publ_contact_author_email     'dmntahir_uos@yahoo.com'
_publ_contact_author_fax     '0092 48 32 22 121'
_publ_contact_author_phone     '0092 48 92 30 914'
_publ_section_title
;\
(<i>Z</i>)-4-(3-Fluorophenyl)-1-(5-nitro-2-oxoindolin-3-ylidene)\
thiosemicarbazide
;
loop_
    _publ_author_name
    _publ_author_address
    'Humayun Pervez'
;
Bahauddin Zakariya University
Department of Chemistry
Multan 60800
Pakistan
;
    'Nazia Manzoor'
;
Bahauddin Zakariya University
Department of Chemistry
Multan 60800
Pakistan
;
    'Muhammad Yaqub'
;
Bahauddin Zakariya University
Department of Chemistry
Multan 60800
Pakistan
;
    'Tahir, M. Nawaz'
;
University of Sargodha
Department of Physics
Sargodha
Pakistan
;
data_I
_audit_creation_method     SHELXL-97
_chemical_name_systematic
;
(<i>Z</i>)-4-(3-Fluorophenyl)-1-(5-nitro-2-oxoindolin-3-
ylidene)thiosemicarbazide
;
_chemical_name_common     ?
_chemical_formula_moiety     'C15 H10 F N5 O3 S'
_chemical_formula_sum     'C15 H10 F N5 O3 S'
_chemical_formula_iupac     'C15 H10 F N5 O3 S'
_chemical_formula_weight     359.34
_symmetry_cell_setting     orthorhombic
_symmetry_space_group_name_H-M     'P b c a'
_symmetry_space_group_name_Hall     '-P 2ac 2ab'
loop_
    _symmetry_equiv_pos_site_id
    _symmetry_equiv_pos_as_xyz
    1 x,y,z
    2 1/2-x,-y,1/2+z
    3 1/2+x,1/2-y,-z
    4 -x,1/2+y,1/2-z
    5 -x,-y,-z
    6 1/2+x,y,1/2-z
    7 1/2-x,1/2+y,z
    8 x,1/2-y,1/2+z
_cell_length_a     18.2485(5)
_cell_length_b     8.8043(2)
_cell_length_c     18.6913(5)
_cell_angle_alpha     90
_cell_angle_beta     90
_cell_angle_gamma     90
_cell_volume     3003.04(13)
_cell_formula_units_Z     8
_cell_measurement_reflns_used     3101
_cell_measurement_theta_min     2.18
_cell_measurement_theta_max     28.31
_cell_measurement_temperature     296(2)
_exptl_crystal_description     prism
_exptl_crystal_colour     orange
_exptl_crystal_size_max     0.30
_exptl_crystal_size_mid     0.25
_exptl_crystal_size_min     0.20
_exptl_crystal_density_diffrn     1.590
_exptl_crystal_density_meas     ?
_exptl_crystal_density_method     'not measured'
_exptl_crystal_F_000     1472
_exptl_absorpt_coefficient_mu     0.255
_exptl_absorpt_correction_type     multi-scan
_exptl_absorpt_process_details     '(SADABS; Bruker, 2005)'
_exptl_absorpt_correction_T_min     0.957
_exptl_absorpt_correction_T_max     0.966
_exptl_special_details
;
;
_diffrn_ambient_temperature     296(2)
_diffrn_radiation_type     MoK\a
_diffrn_radiation_wavelength     0.71073
_diffrn_radiation_source     'fine-focus sealed tube'
_diffrn_radiation_monochromator     graphite
_diffrn_measurement_device_type     'Bruker Kappa APEXII CCD'
_diffrn_measurement_method     \w
_diffrn_detector_area_resol_mean     7.50
_diffrn_reflns_number     53231
_diffrn_reflns_av_R_equivalents     0.0269
_diffrn_reflns_av_sigmaI/netI     0.0112
_diffrn_reflns_theta_min     2.18
_diffrn_reflns_theta_max     28.31
_diffrn_reflns_theta_full     28.31
_diffrn_measured_fraction_theta_max     0.998
_diffrn_measured_fraction_theta_full     0.998
_diffrn_reflns_limit_h_min     -24
_diffrn_reflns_limit_h_max     21
_diffrn_reflns_limit_k_min     -8
_diffrn_reflns_limit_k_max     11
_diffrn_reflns_limit_l_min     -24
_diffrn_reflns_limit_l_max     24
_diffrn_standards_number     0
_diffrn_standards_interval_count     ?
_diffrn_standards_interval_time     ?
_diffrn_standards_decay_%     ?
_refine_special_details
;
Refinement of <i>F</i>^2^ against ALL reflections. The weighted <i>R</i>-factor
<i>wR</i> and goodness of fit <i>S</i> are based on <i>F</i>^2^, conventional
<i>R</i>-factors <i>R</i> are based on <i>F</i>, with <i>F</i> set to zero for
negative <i>F</i>^2^. The threshold expression of <i>F</i>^2^ >
\s(<i>F</i>^2^) is used only for calculating <i>R</i>-factors(gt) <i>etc</i>.
and is not relevant to the choice of reflections for refinement.
<i>R</i>-factors based on <i>F</i>^2^ are statistically about twice as large
as those based on <i>F</i>, and <i>R</i>- factors based on ALL data will be
even larger.
;
_reflns_number_total     3728
_reflns_number_gt     3101
_reflns_threshold_expression     I>2\s(I)
_refine_ls_structure_factor_coef     Fsqd
_refine_ls_matrix_type     full
_refine_ls_R_factor_all     0.0466
_refine_ls_R_factor_gt     0.0373
_refine_ls_wR_factor_gt     0.0921
_refine_ls_wR_factor_ref     0.1018
_refine_ls_goodness_of_fit_ref     1.058
_refine_ls_restrained_S_all     1.058
_refine_ls_number_reflns     3728
_refine_ls_number_parameters     226
_refine_ls_number_restraints     0
_refine_ls_hydrogen_treatment     constr
_refine_ls_weighting_scheme     calc
_refine_ls_weighting_details
         'calc w=1/[\s^2^(Fo^2^)+(0.0450P)^2^+1.1466P] where P=(Fo^2^+2Fc^2^)/3'
_atom_sites_solution_hydrogens     geom
_atom_sites_solution_primary     direct
_atom_sites_solution_secondary     difmap
_refine_ls_shift/su_max     0.000
_refine_ls_shift/su_mean     0.000
_refine_diff_density_max     0.188
_refine_diff_density_min     -0.280
loop_
    _atom_type_symbol
    _atom_type_description
    _atom_type_scat_dispersion_real
    _atom_type_scat_dispersion_imag
    _atom_type_scat_source
    'C' 'C' 0.0033 0.0016
                         'International Tables Vol C Tables 4.2.6.8 and 6.1.1.4'
    'H' 'H' 0.0000 0.0000
                         'International Tables Vol C Tables 4.2.6.8 and 6.1.1.4'
    'N' 'N' 0.0061 0.0033
                         'International Tables Vol C Tables 4.2.6.8 and 6.1.1.4'
    'O' 'O' 0.0106 0.0060
                         'International Tables Vol C Tables 4.2.6.8 and 6.1.1.4'
    'S' 'S' 0.1246 0.1234
                         'International Tables Vol C Tables 4.2.6.8 and 6.1.1.4'
_computing_data_collection     'APEX2 (Bruker, 2007)'
_computing_cell_refinement     'SAINT (Bruker, 2007)'
_computing_data_reduction     'SAINT (Bruker, 2007)'
_computing_structure_solution     'SHELXS97 (Sheldrick, 2008)'
_computing_structure_refinement     'SHELXL97 (Sheldrick, 2008)'
_computing_molecular_graphics
                  'ORTEP-3 for Windows (Farrugia, 1997) and PLATON (Spek, 2009)'
_computing_publication_material
;
WinGX (Farrugia, 1999) and PLATON (Spek, 2009)
;
loop_
    _atom_site_type_symbol
    _atom_site_label
    _atom_site_fract_x
    _atom_site_fract_y
    _atom_site_fract_z
    _atom_site_U_iso_or_equiv
    _atom_site_thermal_displace_type
    _atom_site_calc_flag
    _atom_site_refinement_flags
    _atom_site_occupancy
    _atom_site_disorder_assembly
    _atom_site_disorder_group
    S S1 0.23197(2) 0.67952(5) -0.04002(2) 0.04680(10)
                                                     Uani . . 1.000 . -16
    F F1 0.41277(8) 1.02225(17) -0.14952(9) 0.1015(6) Uani . . 1.000 . -16
    O O1 0.14958(6) 0.37037(13) 0.13575(6) 0.0491(4) Uani . . 1.000 . -16
    O O2 0.50290(8) 0.02530(18) 0.34644(8) 0.0759(5) Uani . . 1.000 . -16
    O O3 0.53143(7) 0.1873(2) 0.26498(9) 0.0811(6) Uani . . 1.000 . -16
    N N1 0.36565(7) 0.62197(15) 0.01839(7) 0.0421(4) Uani . . 1.000 . -16
    N N2 0.26518(6) 0.51166(14) 0.06902(6) 0.0388(3) Uani . . 1.000 . -16
    N N3 0.31021(6) 0.43761(13) 0.11392(6) 0.0361(3) Uani . . 1.000 . -16
    N N4 0.19541(6) 0.21196(13) 0.22400(7) 0.0379(3) Uani . . 1.000 . -16
    N N5 0.48641(8) 0.11444(18) 0.29912(8) 0.0531(4) Uani . . 1.000 . -16
    C C1 0.41226(8) 0.72152(17) -0.01991(8) 0.0400(4) Uani . . 1.000 . -16
    C C2 0.38746(9) 0.8269(2) -0.06921(10) 0.0535(5) Uani . . 1.000 . -16
    C C3 0.43845(11) 0.9188(2) -0.10154(11) 0.0600(6) Uani . . 1.000 . -16
    C C4 0.51147(11) 0.9129(2) -0.08870(11) 0.0608(6) Uani . . 1.000 . -16
    C C5 0.53538(10) 0.8073(2) -0.03948(10) 0.0599(6) Uani . . 1.000 . -16
    C C6 0.48660(9) 0.7113(2) -0.00505(9) 0.0493(5) Uani . . 1.000 . -16
    C C7 0.29264(8) 0.60528(15) 0.01605(7) 0.0363(4) Uani . . 1.000 . -16
    C C8 0.28008(7) 0.34713(15) 0.15985(7) 0.0329(3) Uani . . 1.000 . -16
    C C9 0.20008(7) 0.31556(15) 0.16965(8) 0.0358(4) Uani . . 1.000 . -16
    C C10 0.26468(7) 0.17306(15) 0.24998(7) 0.0336(3) Uani . . 1.000 . -16
    C C11 0.31818(7) 0.25505(15) 0.21213(7) 0.0324(3) Uani . . 1.000 . -16
    C C12 0.39169(7) 0.23766(16) 0.22778(7) 0.0365(4) Uani . . 1.000 . -16
    C C13 0.40880(8) 0.13552(17) 0.28157(8) 0.0402(4) Uani . . 1.000 . -16
    C C14 0.35672(9) 0.05368(18) 0.31899(8) 0.0445(5) Uani . . 1.000 . -16
    C C15 0.28301(8) 0.07168(17) 0.30351(8) 0.0412(4) Uani . . 1.000 . -16
    H H1 0.38771 0.56263 0.04792 0.0505 Uiso . . 1.000 . -16
    H H2 0.33789 0.83526 -0.08008 0.0643 Uiso . . 1.000 . -16
    H H2A 0.21856 0.50064 0.07329 0.0466 Uiso . . 1.000 . -16
    H H4 0.54402 0.97735 -0.11205 0.0730 Uiso . . 1.000 . -16
    H H4A 0.15495 0.17542 0.24013 0.0455 Uiso . . 1.000 . -16
    H H5 0.58513 0.80035 -0.02920 0.0719 Uiso . . 1.000 . -16
    H H6 0.50361 0.64038 0.02787 0.0592 Uiso . . 1.000 . -16
    H H12 0.42774 0.29165 0.20349 0.0438 Uiso . . 1.000 . -16
    H H14 0.37122 -0.01361 0.35464 0.0534 Uiso . . 1.000 . -16
    H H15 0.24724 0.01765 0.32818 0.0494 Uiso . . 1.000 . -16
loop_
    _atom_site_aniso_label
    _atom_site_aniso_U_11
    _atom_site_aniso_U_22
    _atom_site_aniso_U_33
    _atom_site_aniso_U_12
    _atom_site_aniso_U_13
    _atom_site_aniso_U_23
    S1 0.0420(2) 0.0503(2) 0.0480(2) -0.0007(2) -0.0056(2) 0.0107(2)
    F1 0.0892(9) 0.0919(9) 0.1234(12) 0.0074(8) 0.0314(9) 0.0678(9)
    O1 0.0316(5) 0.0552(7) 0.0604(7) 0.0046(5) -0.0063(5) 0.0088(5)
    O2 0.0683(9) 0.0887(10) 0.0707(9) 0.0296(8) -0.0231(7) 0.0079(8)
    O3 0.0348(6) 0.1214(14) 0.0871(10) 0.0002(7) -0.0130(7) 0.0148(10)
    N1 0.0375(6) 0.0419(7) 0.0469(7) 0.0005(5) 0.0005(5) 0.0107(5)
    N2 0.0337(6) 0.0396(6) 0.0432(6) -0.0012(5) -0.0009(5) 0.0070(5)
    N3 0.0362(6) 0.0333(6) 0.0389(6) 0.0002(5) -0.0010(5) 0.0017(5)
    N4 0.0283(5) 0.0390(6) 0.0464(6) -0.0019(5) 0.0049(5) 0.0012(5)
    N5 0.0425(7) 0.0670(9) 0.0498(7) 0.0149(7) -0.0125(6) -0.0093(7)
    C1 0.0388(7) 0.0389(7) 0.0424(7) -0.0022(6) 0.0064(6) -0.0028(6)
    C2 0.0431(8) 0.0528(10) 0.0647(10) 0.0002(7) 0.0091(8) 0.0175(8)
    C3 0.0615(11) 0.0509(10) 0.0677(11) -0.0007(8) 0.0196(9) 0.0155(8)
    C4 0.0591(10) 0.0562(10) 0.0672(11) -0.0165(9) 0.0247(9) -0.0065(9)
    C5 0.0416(9) 0.0712(12) 0.0670(11) -0.0132(8) 0.0075(8) -0.0133(10)
    C6 0.0422(8) 0.0554(10) 0.0504(8) -0.0035(7) -0.0001(7) -0.0041(7)
    C7 0.0403(7) 0.0310(6) 0.0376(7) -0.0005(5) 0.0017(5) -0.0013(5)
    C8 0.0294(6) 0.0326(6) 0.0368(6) 0.0004(5) -0.0009(5) -0.0013(5)
    C9 0.0299(6) 0.0342(7) 0.0432(7) 0.0005(5) 0.0003(5) -0.0024(6)
    C10 0.0320(6) 0.0326(6) 0.0362(6) 0.0011(5) 0.0026(5) -0.0045(5)
    C11 0.0309(6) 0.0316(6) 0.0347(6) 0.0008(5) 0.0007(5) -0.0020(5)
    C12 0.0308(6) 0.0401(7) 0.0387(7) -0.0002(5) -0.0007(5) -0.0031(6)
    C13 0.0365(7) 0.0454(8) 0.0388(7) 0.0080(6) -0.0069(6) -0.0068(6)
    C14 0.0532(9) 0.0428(8) 0.0375(7) 0.0086(7) -0.0030(6) 0.0023(6)
    C15 0.0457(8) 0.0391(7) 0.0389(7) 0.0001(6) 0.0053(6) 0.0023(6)
_geom_special_details
;
Bond distances, angles <i>etc</i>. have been calculated using the rounded
fractional coordinates. All su's are estimated from the variances of the
(full) variance-covariance matrix. The cell e.s.d.'s are taken into account in
the estimation of distances, angles and torsion angles
;
loop_
    _geom_bond_atom_site_label_1
    _geom_bond_atom_site_label_2
    _geom_bond_site_symmetry_1
    _geom_bond_site_symmetry_2
    _geom_bond_distance
    _geom_bond_publ_flag
    S1 C7 . . 1.6587(14) no
    F1 C3 . . 1.361(2) no
    O1 C9 . . 1.2180(17) no
    O2 N5 . . 1.220(2) no
    O3 N5 . . 1.222(2) no
    N1 C1 . . 1.416(2) no
    N1 C7 . . 1.3411(19) no
    N2 N3 . . 1.3434(16) no
    N2 C7 . . 1.3823(18) no
    N3 C8 . . 1.2938(17) no
    N4 C9 . . 1.3679(19) no
    N4 C10 . . 1.3968(17) no
    N5 C13 . . 1.466(2) no
    N1 H1 . . 0.8600 no
    N2 H2A . . 0.8600 no
    N4 H4A . . 0.8600 no
    C1 C6 . . 1.388(2) no
    C1 C2 . . 1.384(2) no
    C2 C3 . . 1.373(3) no
    C3 C4 . . 1.355(3) no
    C4 C5 . . 1.379(3) no
    C5 C6 . . 1.386(2) no
    C8 C9 . . 1.4974(18) no
    C8 C11 . . 1.4476(18) no
    C10 C15 . . 1.382(2) no
    C10 C11 . . 1.4053(18) no
    C11 C12 . . 1.3815(18) no
    C12 C13 . . 1.385(2) no
    C13 C14 . . 1.383(2) no
    C14 C15 . . 1.385(2) no
    C2 H2 . . 0.9300 no
    C4 H4 . . 0.9300 no
    C5 H5 . . 0.9300 no
    C6 H6 . . 0.9300 no
    C12 H12 . . 0.9300 no
    C14 H14 . . 0.9300 no
    C15 H15 . . 0.9300 no
loop_
    _geom_angle_atom_site_label_1
    _geom_angle_atom_site_label_2
    _geom_angle_atom_site_label_3
    _geom_angle_site_symmetry_1
    _geom_angle_site_symmetry_2
    _geom_angle_site_symmetry_3
    _geom_angle
    _geom_angle_publ_flag
    C1 N1 C7 . . . 130.41(13) no
    N3 N2 C7 . . . 121.01(11) no
    N2 N3 C8 . . . 116.96(11) no
    C9 N4 C10 . . . 111.43(11) no
    O2 N5 O3 . . . 123.39(16) no
    O2 N5 C13 . . . 118.82(14) no
    O3 N5 C13 . . . 117.79(14) no
    C1 N1 H1 . . . 115.00 no
    C7 N1 H1 . . . 115.00 no
    N3 N2 H2A . . . 119.00 no
    C7 N2 H2A . . . 119.00 no
    C9 N4 H4A . . . 124.00 no
    C10 N4 H4A . . . 124.00 no
    N1 C1 C2 . . . 123.74(14) no
    N1 C1 C6 . . . 116.49(14) no
    C2 C1 C6 . . . 119.77(14) no
    C1 C2 C3 . . . 117.81(16) no
    F1 C3 C4 . . . 118.74(17) no
    C2 C3 C4 . . . 124.46(18) no
    F1 C3 C2 . . . 116.80(17) no
    C3 C4 C5 . . . 117.08(18) no
    C4 C5 C6 . . . 121.18(17) no
    C1 C6 C5 . . . 119.70(16) no
    S1 C7 N2 . . . 116.46(11) no
    S1 C7 N1 . . . 129.83(11) no
    N1 C7 N2 . . . 113.71(12) no
    C9 C8 C11 . . . 106.36(11) no
    N3 C8 C9 . . . 127.58(12) no
    N3 C8 C11 . . . 126.06(12) no
    O1 C9 C8 . . . 126.90(13) no
    N4 C9 C8 . . . 105.98(11) no
    O1 C9 N4 . . . 127.11(12) no
    C11 C10 C15 . . . 121.88(12) no
    N4 C10 C11 . . . 109.13(11) no
    N4 C10 C15 . . . 128.99(12) no
    C8 C11 C12 . . . 132.17(12) no
    C8 C11 C10 . . . 107.09(11) no
    C10 C11 C12 . . . 120.74(12) no
    C11 C12 C13 . . . 116.41(12) no
    N5 C13 C12 . . . 117.56(13) no
    N5 C13 C14 . . . 119.02(14) no
    C12 C13 C14 . . . 123.42(14) no
    C13 C14 C15 . . . 120.15(14) no
    C10 C15 C14 . . . 117.40(13) no
    C1 C2 H2 . . . 121.00 no
    C3 C2 H2 . . . 121.00 no
    C3 C4 H4 . . . 121.00 no
    C5 C4 H4 . . . 121.00 no
    C4 C5 H5 . . . 119.00 no
    C6 C5 H5 . . . 119.00 no
    C1 C6 H6 . . . 120.00 no
    C5 C6 H6 . . . 120.00 no
    C11 C12 H12 . . . 122.00 no
    C13 C12 H12 . . . 122.00 no
    C13 C14 H14 . . . 120.00 no
    C15 C14 H14 . . . 120.00 no
    C10 C15 H15 . . . 121.00 no
    C14 C15 H15 . . . 121.00 no
loop_
    _geom_torsion_atom_site_label_1
    _geom_torsion_atom_site_label_2
    _geom_torsion_atom_site_label_3
    _geom_torsion_atom_site_label_4
    _geom_torsion_site_symmetry_1
    _geom_torsion_site_symmetry_2
    _geom_torsion_site_symmetry_3
    _geom_torsion_site_symmetry_4
    _geom_torsion
    _geom_torsion_publ_flag
    C7 N1 C1 C2 . . . . 0.8(3) no
    C7 N1 C1 C6 . . . . 179.82(15) no
    C1 N1 C7 S1 . . . . 8.9(2) no
    C1 N1 C7 N2 . . . . -170.96(14) no
    C7 N2 N3 C8 . . . . -177.01(12) no
    N3 N2 C7 S1 . . . . 175.28(10) no
    N3 N2 C7 N1 . . . . -4.80(18) no
    N2 N3 C8 C9 . . . . -0.6(2) no
    N2 N3 C8 C11 . . . . 179.00(12) no
    C10 N4 C9 O1 . . . . 179.28(14) no
    C10 N4 C9 C8 . . . . -0.30(15) no
    C9 N4 C10 C11 . . . . 0.67(16) no
    C9 N4 C10 C15 . . . . -179.04(14) no
    O2 N5 C13 C12 . . . . 179.84(15) no
    O2 N5 C13 C14 . . . . -0.1(2) no
    O3 N5 C13 C12 . . . . -0.5(2) no
    O3 N5 C13 C14 . . . . 179.53(16) no
    N1 C1 C2 C3 . . . . 178.66(16) no
    C6 C1 C2 C3 . . . . -0.3(3) no
    N1 C1 C6 C5 . . . . -178.74(15) no
    C2 C1 C6 C5 . . . . 0.3(2) no
    C1 C2 C3 F1 . . . . -179.61(16) no
    C1 C2 C3 C4 . . . . 0.3(3) no
    F1 C3 C4 C5 . . . . 179.64(17) no
    C2 C3 C4 C5 . . . . -0.3(3) no
    C3 C4 C5 C6 . . . . 0.3(3) no
    C4 C5 C6 C1 . . . . -0.3(3) no
    N3 C8 C9 O1 . . . . -0.1(2) no
    N3 C8 C9 N4 . . . . 179.51(13) no
    C11 C8 C9 O1 . . . . -179.74(14) no
    C11 C8 C9 N4 . . . . -0.17(15) no
    N3 C8 C11 C10 . . . . -179.13(13) no
    N3 C8 C11 C12 . . . . 0.3(2) no
    C9 C8 C11 C10 . . . . 0.57(14) no
    C9 C8 C11 C12 . . . . 179.97(16) no
    N4 C10 C11 C8 . . . . -0.76(15) no
    N4 C10 C11 C12 . . . . 179.74(12) no
    C15 C10 C11 C8 . . . . 178.98(13) no
    C15 C10 C11 C12 . . . . -0.5(2) no
    N4 C10 C15 C14 . . . . 179.89(14) no
    C11 C10 C15 C14 . . . . 0.2(2) no
    C8 C11 C12 C13 . . . . -178.85(14) no
    C10 C11 C12 C13 . . . . 0.5(2) no
    C11 C12 C13 N5 . . . . 179.80(13) no
    C11 C12 C13 C14 . . . . -0.2(2) no
    N5 C13 C14 C15 . . . . 179.91(14) no
    C12 C13 C14 C15 . . . . -0.1(2) no
    C13 C14 C15 C10 . . . . 0.1(2) no
loop_
    _geom_hbond_atom_site_label_D
    _geom_hbond_atom_site_label_H
    _geom_hbond_atom_site_label_A
    _geom_hbond_site_symmetry_A
    _geom_hbond_distance_DH
    _geom_hbond_distance_HA
    _geom_hbond_distance_DA
    _geom_hbond_angle_DHA
    _geom_hbond_publ_flag
    N1 H1 N3 . 0.86 2.18 2.6166(17) 112 yes
    N2 H2A O1 . 0.86 2.06 2.7483(16) 136 yes
    N4 H4A O3 6_455 0.86 2.26 3.0073(17) 146 yes
    C2 H2 S1 . 0.93 2.49 3.1674(17) 130 yes
    C4 H4 O1 3_565 0.93 2.39 3.281(2) 161 yes
    C6 H6 O2 4_655 0.93 2.56 3.392(2) 149 yes
    C12 H12 O2 4_655 0.93 2.59 3.470(2) 158 yes
_iucr_refine_instructions_details
;
TITL NM5BZU in Pbca
CELL 0.71073 18.2485 8.8043 18.6913 90.000 90.000 90.000
ZERR 8.00 0.0005 0.0002 0.0005 0.000 0.000 0.000
LATT 1
SYMM x+1/2, -y+1/2, -z
SYMM -x, y+1/2, -z+1/2
SYMM -x+1/2, -y, z+1/2
SFAC C  H  N  O  F  S
UNIT 120  80  40  24  8  8
L.S. 40
ACTA
BOND $H
HTAB
CONF
LIST 4
FMAP 2
PLAN 10
MPLA 7 C1 C2 C3 C4 C5 C6 F1
MPLA 5 S1 C7 N1 N2 N3
MPLA 13 O1 C8 C9 N4 C10 C11 C12 C13 C14 C15 N5 O3 O2
MPLA 7 C1 C2 C3 C4 C5 C6 F1
MPLA 25 C1 C2 C3 C4 C5 C6 C7 C8 C9 C10 C11 C12 C13 C14 C15 N1 N2 N3 N4 N5 =
        O1 O2 O3 F1  S1
TEMP 23.000
WGHT    0.045000    1.146600
FVAR       0.10510
S1    6    0.231974    0.679517   -0.040023    11.00000    0.04197    0.05033 =
         0.04799    0.01070   -0.00559   -0.00069
F1    5    0.412766    1.022248   -0.149519    11.00000    0.08919    0.09190 =
         0.12340    0.06782    0.03135    0.00742
O1    4    0.149583    0.370368    0.135749    11.00000    0.03156    0.05518 =
         0.06036    0.00877   -0.00628    0.00460
O2    4    0.502899    0.025304    0.346440    11.00000    0.06828    0.08866 =
         0.07074    0.00790   -0.02307    0.02955
O3    4    0.531429    0.187330    0.264983    11.00000    0.03475    0.12139 =
         0.08708    0.01483   -0.01296    0.00022
N1    3    0.365650    0.621968    0.018393    11.00000    0.03748    0.04191 =
         0.04689    0.01067    0.00045    0.00054
AFIX  43
H1    2    0.387710    0.562633    0.047923    11.00000   -1.20000
AFIX   0
N2    3    0.265185    0.511655    0.069018    11.00000    0.03367    0.03960 =
         0.04320    0.00696   -0.00086   -0.00118
AFIX  43
H2A   2    0.218563    0.500635    0.073288    11.00000   -1.20000
AFIX   0
N3    3    0.310206    0.437607    0.113925    11.00000    0.03618    0.03334 =
         0.03885    0.00169   -0.00097    0.00018
N4    3    0.195414    0.211965    0.223999    11.00000    0.02828    0.03904 =
         0.04635    0.00120    0.00492   -0.00185
AFIX  43
H4A   2    0.154953    0.175417    0.240130    11.00000   -1.20000
AFIX   0
N5    3    0.486412    0.114439    0.299122    11.00000    0.04252    0.06701 =
         0.04975   -0.00933   -0.01250    0.01490
C1    1    0.412263    0.721518   -0.019915    11.00000    0.03882    0.03891 =
         0.04242   -0.00277    0.00636   -0.00215
C2    1    0.387461    0.826916   -0.069209    11.00000    0.04314    0.05281 =
         0.06474    0.01745    0.00910    0.00017
AFIX  43
H2    2    0.337892    0.835264   -0.080075    11.00000   -1.20000
AFIX   0
C3    1    0.438449    0.918752   -0.101543    11.00000    0.06146    0.05087 =
         0.06766    0.01550    0.01957   -0.00073
C4    1    0.511467    0.912944   -0.088702    11.00000    0.05906    0.05619 =
         0.06723   -0.00647    0.02465   -0.01652
AFIX  43
H4    2    0.544023    0.977347   -0.112049    11.00000   -1.20000
AFIX   0
C5    1    0.535378    0.807302   -0.039478    11.00000    0.04163    0.07118 =
         0.06698   -0.01333    0.00746   -0.01316
AFIX  43
H5    2    0.585130    0.800355   -0.029203    11.00000   -1.20000
AFIX   0
C6    1    0.486601    0.711309   -0.005047    11.00000    0.04219    0.05539 =
         0.05044   -0.00405   -0.00014   -0.00349
AFIX  43
H6    2    0.503612    0.640379    0.027869    11.00000   -1.20000
AFIX   0
C7    1    0.292636    0.605284    0.016055    11.00000    0.04032    0.03097 =
         0.03759   -0.00131    0.00166   -0.00049
C8    1    0.280083    0.347125    0.159848    11.00000    0.02943    0.03264 =
         0.03676   -0.00129   -0.00090    0.00040
C9    1    0.200081    0.315564    0.169649    11.00000    0.02993    0.03424 =
         0.04323   -0.00244    0.00028    0.00052
C10   1    0.264678    0.173057    0.249980    11.00000    0.03199    0.03264 =
         0.03615   -0.00451    0.00259    0.00113
C11   1    0.318179    0.255046    0.212127    11.00000    0.03093    0.03160 =
         0.03470   -0.00196    0.00067    0.00080
C12   1    0.391690    0.237659    0.227778    11.00000    0.03083    0.04006 =
         0.03870   -0.00310   -0.00067   -0.00015
AFIX  43
H12   2    0.427743    0.291654    0.203491    11.00000   -1.20000
AFIX   0
C13   1    0.408802    0.135517    0.281569    11.00000    0.03650    0.04541 =
         0.03879   -0.00679   -0.00686    0.00799
C14   1    0.356720    0.053676    0.318991    11.00000    0.05323    0.04276 =
         0.03753    0.00233   -0.00295    0.00863
AFIX  43
H14   2    0.371218   -0.013615    0.354636    11.00000   -1.20000
AFIX   0
C15   1    0.283008    0.071675    0.303514    11.00000    0.04567    0.03906 =
         0.03889    0.00233    0.00532    0.00008
AFIX  43
H15   2    0.247242    0.017646    0.328184    11.00000   -1.20000
HKLF 4
REM  NM5BZU in Pbca
REM R1 =  0.0373 for   3101 Fo > 4sig(Fo)  and  0.0466 for all   3728 data
REM    226 parameters refined using      0 restraints
END
WGHT      0.0449      1.1468
REM Highest difference peak  0.188,  deepest hole -0.280,  1-sigma level  0.059
Q1    1   0.2415  0.3278  0.1577  11.00000  0.05    0.19
Q2    1   0.3517  0.2346  0.2121  11.00000  0.05    0.18
Q3    1   0.3045  0.3152  0.1900  11.00000  0.05    0.17
Q4    1   0.2949  0.2018  0.2285  11.00000  0.05    0.16
Q5    1   0.3535 -0.1794  0.3545  11.00000  0.05    0.16
Q6    1   0.4000  0.2062  0.2672  11.00000  0.05    0.15
Q7    1   0.1124  0.2244  0.0965  11.00000  0.05    0.15
Q8    1   0.3993  0.6846 -0.1121  11.00000  0.05    0.15
Q9    1   0.4108  0.8831 -0.0793  11.00000  0.05    0.14
Q10   1   0.3840  0.6092  0.0744  11.00000  0.05    0.14
;
