# Supplementary material for: (Z)-4-(3-Fluoro­phen­yl)-1-(5-nitro-2-oxo­indolin-3-yl­idene)thio­semicarbazide
Source: Acta Crystallogr Sect E Struct Rep Online. 2012 Feb 10;68(Pt 3):o670. doi: 10.1107/S1600536812005053 (PMC3295458; doi:10.1107/S1600536812005053)
Supplement: Supplementary file 2 [file e-68-0o670-Isup2.hkl]

#
# h,k,l, Fc-squared, Fo-squared, sigma(Fo-squared) and status flag
#
data_I
_shelx_title ' NM5BZU in Pbca'
_shelx_refln_list_code          4
_shelx_F_calc_maximum      325.54
_exptl_crystal_F_000      1472.00
_reflns_d_resolution_high  0.7494
 
loop_
 _symmetry_equiv_pos_as_xyz
 'x, y, z'
 'x+1/2, -y+1/2, -z'
 '-x, y+1/2, -z+1/2'
 '-x+1/2, -y, z+1/2'
 '-x, -y, -z'
 '-x-1/2, y-1/2, z'
 'x, -y-1/2, z-1/2'
 'x-1/2, y, -z-1/2'
 
_cell_length_a    18.2485
_cell_length_b     8.8043
_cell_length_c    18.6913
_cell_angle_alpha  90.000
_cell_angle_beta   90.000
_cell_angle_gamma  90.000
 
_shelx_F_squared_multiplier     1.000
 
loop_
 _refln_index_h
 _refln_index_k
 _refln_index_l
 _refln_F_squared_calc
 _refln_F_squared_meas
 _refln_F_squared_sigma
 _refln_observed_status
   2   0   0     9801.79     8349.80    172.20 o
   4   0   0    46217.92    39652.43    341.50 o
   6   0   0      135.47      154.00      1.92 o
   8   0   0    11316.80    11379.28     71.74 o
  10   0   0     7579.48     8595.86     60.60 o
  12   0   0       31.83       29.17      2.44 o
  14   0   0      631.01      652.08     10.45 o
  16   0   0      574.11      577.26     10.40 o
  18   0   0      261.48      238.56      8.93 o
  20   0   0        0.70       -4.53      5.12 o
  22   0   0      437.67      479.73     20.16 o
  24   0   0      643.18      742.80     32.14 o
   2   1   0     2442.79     2398.19     10.29 o
   4   1   0      385.86      491.15      3.11 o
   6   1   0     4429.57     4546.46     22.86 o
   8   1   0    11018.76    10974.26     56.66 o
  10   1   0     1715.90     1677.24     10.41 o
  12   1   0     1984.34     1912.44     12.85 o
  14   1   0     4596.62     4540.15     29.89 o
  16   1   0     5561.58     5314.67     41.29 o
  18   1   0     1540.42     1443.15     15.23 o
  20   1   0      220.33      219.55     11.37 o
  22   1   0        8.32       10.99      5.36 o
  24   1   0      108.84      104.21      8.67 o
   0   2   0    10366.95    10469.26     92.26 o
   2   2   0     2638.66     2771.69     13.65 o
   4   2   0       70.45       69.39      1.06 o
   6   2   0      351.90      418.89      3.36 o
   8   2   0      521.81      515.93      4.21 o
  10   2   0      139.77      239.28      3.04 o
  12   2   0      991.75      943.90      7.61 o
  14   2   0     2716.23     2779.55     19.44 o
  16   2   0      260.89      210.32      5.07 o
  18   2   0       36.96       46.55      4.87 o
  20   2   0       78.79       65.76      6.05 o
  22   2   0        0.40        5.54      4.59 o
   2   3   0        0.15       -0.66      0.66 o
   4   3   0       38.08       43.14      1.02 o
   6   3   0     3471.06     3679.13     19.94 o
   8   3   0      263.95      325.69      4.10 o
  10   3   0       19.75       16.41      1.16 o
  12   3   0     3130.49     3240.21     21.73 o
  14   3   0      298.84      280.13      4.53 o
  16   3   0     1748.72     1739.65     21.23 o
  18   3   0       11.57        8.25      3.08 o
  20   3   0        2.75       -0.62      3.17 o
  22   3   0        3.60       12.05      6.66 o
   0   4   0      288.38      318.56      6.79 o
   2   4   0      515.87      570.42      6.81 o
   4   4   0       25.06       26.45      1.27 o
   6   4   0      863.02      813.56      5.56 o
   8   4   0      968.32     1046.18      6.87 o
  10   4   0     1333.92     1343.65     10.27 o
  12   4   0      840.11      837.46      7.64 o
  14   4   0     1746.81     1659.42     16.97 o
  16   4   0      442.40      414.78      8.03 o
  18   4   0        0.02       -2.62      2.69 o
  20   4   0        1.38        7.75      3.50 o
  22   4   0        9.69       18.33      5.28 o
   2   5   0     5168.97     5462.42     44.77 o
   4   5   0     1759.58     1888.55     12.45 o
   6   5   0     3241.81     3551.61     24.99 o
   8   5   0     2455.47     2549.64     18.00 o
  10   5   0      825.41      799.01      8.29 o
  12   5   0      944.16      961.45     10.74 o
  14   5   0     2475.89     2397.86     22.42 o
  16   5   0      265.41      245.19      7.81 o
  18   5   0      308.49      291.58      7.76 o
  20   5   0       32.02       27.65      5.43 o
  22   5   0        0.03        1.22      6.04 o
   0   6   0     1833.54     1752.01     24.65 o
   2   6   0     2433.14     2564.27     23.65 o
   4   6   0     3186.48     3299.42     20.76 o
   6   6   0     3760.97     4020.31     25.39 o
   8   6   0     2878.15     2962.43     21.33 o
  10   6   0      936.29      995.65     13.21 o
  12   6   0       89.01       85.03      4.59 o
  14   6   0        0.00       -2.08      2.08 o
  16   6   0      304.98      314.01      8.42 o
  18   6   0       44.91       41.15      7.71 o
  20   6   0       66.36       53.64      7.97 o
   2   7   0      234.99      237.33      5.95 o
   4   7   0      426.14      443.36      5.85 o
   6   7   0      262.33      242.70      4.01 o
   8   7   0      612.61      646.15      9.63 o
  10   7   0      415.95      403.90      8.07 o
  12   7   0     3920.24     3980.36     40.55 o
  14   7   0      368.99      340.36      8.62 o
  16   7   0       46.79       49.31      5.63 o
  18   7   0        1.06       -1.86      4.17 o
   0   8   0      563.35      604.11     14.45 o
   2   8   0      809.27      859.98     12.19 o
   4   8   0     1815.91     1877.45     20.90 o
   6   8   0      162.38      168.04      4.48 o
   8   8   0       30.80       31.66      3.63 o
  10   8   0       20.66       17.80      4.05 o
  12   8   0      177.00      172.19     11.50 o
  14   8   0        0.01       -1.53      4.07 o
  16   8   0        5.12        4.53      5.76 o
   2   9   0      161.88      169.85      8.92 o
   4   9   0       54.08       51.64      4.19 o
   6   9   0        0.67       -2.36      2.36 o
   8   9   0       69.99       61.97      4.75 o
  10   9   0      567.07      594.49     13.25 o
  12   9   0      601.17      619.93     14.52 o
  14   9   0      206.85      237.58     14.03 o
   0  10   0       18.20       25.84      7.60 o
   2  10   0       16.34       20.47      8.25 o
   4  10   0      425.38      450.16     10.00 o
   6  10   0        7.66        9.91      2.95 o
   8  10   0        5.00        9.82      3.43 o
  10  10   0        1.22       -1.13      3.94 o
  12  10   0       16.68       18.51      8.60 o
   2  11   0      399.78      373.90     12.67 o
   6  11   0      231.39      229.50      8.32 o
   8  11   0      165.11      155.30      7.98 o
   1   1   1       31.71       33.60      0.50 o
   2   1   1        2.46        4.26      0.29 o
   3   1   1     3989.21     3849.74     14.02 o
   4   1   1     1539.85     1608.58      6.19 o
   5   1   1     7966.69     7988.99     28.25 o
   6   1   1     2233.93     2496.25      9.25 o
   7   1   1      760.36      741.08      3.42 o
   8   1   1     2171.38     2138.27      8.75 o
   9   1   1     1767.00     2047.74      8.85 o
  10   1   1      855.94      917.89      4.75 o
  11   1   1       37.83       12.51      0.82 o
  12   1   1      230.14      215.35      2.35 o
  13   1   1      147.59      134.01      2.45 o
  14   1   1      202.59      204.22      2.68 o
  15   1   1      661.89      725.83      5.58 o
  16   1   1      368.83      327.00      4.23 o
  17   1   1       29.47       17.04      1.71 o
  18   1   1      145.61      111.07      3.49 o
  19   1   1       14.74        5.81      2.96 o
  20   1   1       54.72       49.64      4.06 o
  21   1   1        8.12        7.56      3.10 o
  22   1   1       28.61       29.47      4.01 o
  23   1   1       57.04       70.24      5.05 o
  24   1   1       27.48       26.78      4.52 o
   0   2   1    24052.64    21100.64    132.18 o
   1   2   1     2109.73     1997.39      9.77 o
   2   2   1    18735.78    17746.31     57.63 o
   3   2   1     2218.31     2194.73      6.92 o
   4   2   1     4430.45     4430.55     14.69 o
   5   2   1     7682.42     7755.56     27.40 o
   6   2   1       12.92        1.15      0.37 o
   7   2   1     1543.96     1459.36      6.34 o
   8   2   1     2253.19     2357.38      9.68 o
   9   2   1     2401.45     2593.91     10.68 o
  10   2   1      494.30      532.68      3.45 o
  11   2   1      181.83      193.41      2.05 o
  12   2   1       23.30       23.86      1.10 o
  13   2   1      107.77       98.92      1.88 o
  14   2   1      178.42      174.19      2.71 o
  15   2   1      156.57      140.21      2.62 o
  16   2   1        0.20       -1.42      1.42 o
  17   2   1       49.44       41.91      2.40 o
  18   2   1       17.85       10.47      2.25 o
  19   2   1       37.50       38.99      2.95 o
  20   2   1       10.09       12.80      3.26 o
  21   2   1      303.11      293.12      7.83 o
  22   2   1        0.03       -2.14      3.00 o
  23   2   1       16.27       14.08      3.77 o
   1   3   1      144.10      127.23      1.63 o
   2   3   1      924.09      990.62      4.94 o
   3   3   1     2218.30     2212.70      8.77 o
   4   3   1      969.41      998.12      4.30 o
   5   3   1     4040.88     3925.76     16.33 o
   6   3   1      803.36      766.07      3.50 o
   7   3   1      274.70      230.99      2.59 o
   8   3   1      901.85      995.44      5.38 o
   9   3   1     1362.25     1332.64      6.19 o
  10   3   1     1011.70      964.16      4.93 o
  11   3   1     3457.35     3348.09     13.75 o
  12   3   1       40.86       32.30      1.41 o
  13   3   1      603.65      617.38      4.64 o
  14   3   1      423.75      433.32      4.22 o
  15   3   1     1864.51     1869.81     12.25 o
  16   3   1       73.97       61.46      2.86 o
  17   3   1     1055.10     1002.58     10.00 o
  18   3   1        1.06       -1.96      1.96 o
  19   3   1      203.88      222.95      5.37 o
  20   3   1       33.11       28.22      2.90 o
  21   3   1      270.38      273.11      7.45 o
  22   3   1      224.44      241.19      7.53 o
  23   3   1      387.12      417.20      9.52 o
   0   4   1      179.29      160.11      3.38 o
   1   4   1     3523.26     3538.47     22.21 o
   2   4   1      353.40      377.77      2.89 o
   3   4   1     1326.86     1203.72      6.37 o
   4   4   1     1044.14     1058.03      5.16 o
   5   4   1     4261.28     4228.08     19.02 o
   6   4   1       94.76      109.52      1.12 o
   7   4   1       50.11       90.02      1.34 o
   8   4   1      636.66      621.93      3.29 o
   9   4   1      567.35      603.13      3.90 o
  10   4   1       44.58       44.77      1.15 o
  11   4   1      393.43      396.46      3.26 o
  12   4   1        0.02       -0.89      0.89 o
  13   4   1       92.30       83.14      2.14 o
  14   4   1     1986.44     1964.45     14.52 o
  15   4   1        4.85        5.59      1.97 o
  16   4   1       23.80       12.29      2.08 o
  17   4   1        0.37       -0.86      1.76 o
  18   4   1      247.02      235.62      5.37 o
  19   4   1        3.17        3.56      2.19 o
  20   4   1        1.24        1.75      2.24 o
  21   4   1      255.93      257.91      6.62 o
  22   4   1        5.92       11.50      3.33 o
   1   5   1        0.08        0.25      0.96 o
   2   5   1     1397.32     1440.45      9.20 o
   3   5   1     3636.78     3785.14     19.57 o
   4   5   1        0.79        0.26      0.55 o
   5   5   1       97.35       92.52      1.34 o
   6   5   1      264.06      283.75      2.54 o
   7   5   1     1655.52     1652.43      8.65 o
   8   5   1       13.61       17.04      0.78 o
   9   5   1      782.80      789.66      5.43 o
  10   5   1      300.21      292.91      3.50 o
  11   5   1     1428.63     1427.29      9.42 o
  12   5   1       55.00       49.26      2.32 o
  13   5   1      231.67      240.02      4.00 o
  14   5   1      507.66      495.41      5.54 o
  15   5   1       97.78       94.86      2.99 o
  16   5   1       46.36       31.87      2.39 o
  17   5   1        0.07        0.26      1.80 o
  18   5   1        1.74        1.06      2.00 o
  19   5   1       39.74       39.98      3.87 o
  20   5   1        5.03        0.32      3.06 o
  21   5   1        0.08       -1.98      3.21 o
  22   5   1        3.72       -5.08      5.08 o
   0   6   1      477.58      456.45      7.04 o
   1   6   1      236.05      213.06      3.37 o
   2   6   1      369.86      396.36      3.88 o
   3   6   1       53.72       72.82      1.45 o
   4   6   1        3.32        0.49      0.93 o
   5   6   1     2023.18     2182.46     10.29 o
   6   6   1      403.02      384.62      3.74 o
   7   6   1      226.62      221.85      2.50 o
   8   6   1      192.11      208.12      2.51 o
   9   6   1      211.03      234.12      3.85 o
  10   6   1      417.14      449.56      5.82 o
  11   6   1      168.04      173.42      4.94 o
  12   6   1      237.87      241.65      4.78 o
  13   6   1      696.42      722.64      8.45 o
  14   6   1       50.39       55.05      2.63 o
  15   6   1      256.55      264.72      5.07 o
  16   6   1       29.53       30.04      3.07 o
  17   6   1       91.21       96.66      4.27 o
  18   6   1       14.62       10.52      3.21 o
  19   6   1       22.83       26.75      3.73 o
  20   6   1       14.64       10.21      3.84 o
   1   7   1       17.83       21.08      1.70 o
   2   7   1       64.63       62.21      2.36 o
   3   7   1      252.37      250.07      3.22 o
   4   7   1        3.29        0.19      1.00 o
   5   7   1       10.68        8.45      0.98 o
   6   7   1       41.97       37.62      1.41 o
   7   7   1        9.83        7.72      1.37 o
   8   7   1      236.02      234.98      4.91 o
   9   7   1       50.74       46.99      3.00 o
  10   7   1      613.49      624.69      7.29 o
  11   7   1      430.86      448.72      6.30 o
  12   7   1      233.23      207.48      4.99 o
  13   7   1       40.25       48.28      3.03 o
  14   7   1       50.19       47.10      3.34 o
  15   7   1        7.02        2.12      2.41 o
  16   7   1       55.04       54.25      3.62 o
  17   7   1      148.93      154.19      5.38 o
  18   7   1        7.06        7.60      3.22 o
  19   7   1        0.28       -2.85      3.14 o
   0   8   1      329.13      373.07      7.30 o
   1   8   1       30.50       32.51      2.21 o
   2   8   1       42.46       33.98      2.29 o
   3   8   1      181.71      183.82      2.99 o
   4   8   1       25.23       28.83      1.98 o
   5   8   1      109.51      100.03      2.31 o
   6   8   1        0.61       -0.79      1.22 o
   7   8   1       52.94       47.84      2.71 o
   8   8   1       93.42       80.80      3.41 o
   9   8   1       60.81       54.62      3.66 o
  10   8   1      148.89      157.43      6.38 o
  11   8   1      314.42      325.24      6.95 o
  12   8   1      229.29      247.87      6.80 o
  13   8   1        0.43        3.83      3.06 o
  14   8   1       22.60       13.58      3.60 o
  15   8   1      103.89       95.39      5.53 o
  16   8   1        7.22        6.78      3.54 o
  17   8   1        0.88       -4.04      4.04 o
   1   9   1      235.86      220.88      7.92 o
   2   9   1        0.01       -3.56      3.56 o
   3   9   1       21.37       18.56      2.11 o
   4   9   1      152.94      149.53      3.78 o
   5   9   1       18.57       14.05      1.47 o
   6   9   1       29.81       29.85      2.32 o
   7   9   1      141.91      145.28      4.32 o
   8   9   1        9.76        4.32      2.46 o
   9   9   1      512.89      532.52      8.51 o
  10   9   1        8.83        3.20      2.91 o
  11   9   1       59.29       48.48      4.01 o
  12   9   1       75.07       57.85      4.38 o
  13   9   1      102.24      105.92      5.48 o
  14   9   1       33.56       25.81      4.07 o
  15   9   1       23.97       19.02      4.04 o
   0  10   1       11.79       15.13      7.60 o
   1  10   1       35.55       32.75      5.99 o
   2  10   1        3.13        2.70      3.99 o
   3  10   1      256.33      263.82      5.03 o
   4  10   1        2.41       -2.17      2.17 o
   5  10   1       44.22       43.53      3.45 o
   6  10   1        6.65        5.48      2.16 o
   7  10   1        6.93        9.59      2.63 o
   8  10   1       12.12        9.64      3.29 o
   9  10   1      139.04      153.06      5.45 o
  10  10   1      198.25      198.55      6.33 o
  11  10   1       76.62       71.13      4.63 o
  12  10   1        2.63        2.42      3.22 o
   1  11   1      150.29      141.41     13.40 o
   2  11   1       23.30       25.79      4.26 o
   3  11   1        7.37       12.40     13.58 o
   4  11   1      122.28      109.52     12.80 o
   5  11   1        8.44       11.56      2.18 o
   6  11   1      197.53      202.40      8.30 o
   7  11   1       28.24       33.60      3.12 o
   8  11   1        0.59        1.88      2.81 o
   0   0   2     1359.19     1148.77     36.77 o
   1   0   2     6289.20     5856.25     35.85 o
   2   0   2      175.03      216.54      1.99 o
   3   0   2    21963.40    19302.97    151.11 o
   4   0   2     1807.34     1856.07     11.64 o
   5   0   2     4880.36     5273.70     31.19 o
   6   0   2     6918.86     6698.51     34.74 o
   7   0   2    18750.76    19098.27     98.50 o
   8   0   2     5303.96     5858.09     30.93 o
   9   0   2       92.34      101.90      1.90 o
  10   0   2     3566.50     3764.65     20.80 o
  11   0   2     1655.97     1812.84     11.12 o
  12   0   2        4.53        8.52      1.06 o
  13   0   2      143.64      179.01      2.59 o
  14   0   2      446.71      436.05      5.00 o
  15   0   2       39.04       35.48      2.34 o
  16   0   2       10.76       14.00      2.16 o
  17   0   2      156.29      182.58      8.26 o
  18   0   2      189.79      226.41      7.38 o
  19   0   2      341.41      356.35      9.15 o
  20   0   2      271.70      295.31     10.52 o
  21   0   2       47.21       51.97      5.96 o
  22   0   2      104.14       89.56      7.22 o
  23   0   2        1.13        2.79      5.86 o
  24   0   2       10.12       17.09      5.99 o
   1   1   2       46.37       33.24      0.62 o
   2   1   2    16472.24    15334.48     67.35 o
   3   1   2     2577.02     2525.10     10.88 o
   4   1   2     1529.99     1402.62      5.80 o
   5   1   2     2470.65     2340.29      9.35 o
   6   1   2    16662.67    16372.54     58.05 o
   7   1   2      265.52      324.97      2.01 o
   8   1   2     2859.70     3330.22     12.79 o
   9   1   2      298.62      290.03      2.05 o
  10   1   2      832.71      756.83      4.19 o
  11   1   2      853.01      883.26      4.96 o
  12   1   2      738.54      683.37      4.63 o
  13   1   2     1375.29     1344.06      7.60 o
  14   1   2       28.23       21.51      1.30 o
  15   1   2        6.95        2.45      1.13 o
  16   1   2      240.06      211.49      3.24 o
  17   1   2      239.41      183.33      4.55 o
  18   1   2       14.43        4.87      2.10 o
  19   1   2       33.53       34.32      3.45 o
  20   1   2      462.87      479.73      9.39 o
  21   1   2      198.14      204.33      6.83 o
  22   1   2        0.03       -1.71      3.10 o
  23   1   2      108.93      118.45      7.61 o
  24   1   2      542.70      634.40     12.19 o
   0   2   2       92.86       86.36      1.15 o
   1   2   2      613.62      642.53      2.84 o
   2   2   2     7937.06     8049.18     27.64 o
   3   2   2     8917.17     8636.96     29.54 o
   4   2   2      186.80      182.88      1.27 o
   5   2   2      304.18      272.65      1.98 o
   6   2   2     1024.26     1100.84      5.30 o
   7   2   2      794.58      909.24      4.48 o
   8   2   2     3886.94     4076.51     16.53 o
   9   2   2     1216.80     1244.21      6.19 o
  10   2   2      262.45      296.66      2.54 o
  11   2   2       39.59       41.99      1.19 o
  12   2   2      925.92     1044.19      6.06 o
  13   2   2      254.89      242.85      2.67 o
  14   2   2     1001.58      910.12      6.49 o
  15   2   2      133.32      120.02      2.56 o
  16   2   2      465.76      445.60      5.29 o
  17   2   2        0.15        3.77      1.67 o
  18   2   2       77.55       88.41      3.76 o
  19   2   2      113.82      122.19      4.43 o
  20   2   2       65.75       50.29      4.03 o
  21   2   2       10.35        9.19      3.16 o
  22   2   2       93.41      111.25      5.74 o
  23   2   2       39.90       44.82      6.29 o
   1   3   2     2147.93     2261.26     11.23 o
   2   3   2     1766.81     1783.73      8.93 o
   3   3   2      756.15      884.93      4.31 o
   4   3   2     2343.75     2461.22      9.14 o
   5   3   2     1797.65     1789.69      7.01 o
   6   3   2     3271.72     3405.36     14.31 o
   7   3   2     2211.44     2239.50     10.66 o
   8   3   2      146.83      174.48      1.94 o
   9   3   2      308.56      326.63      2.39 o
  10   3   2     2407.18     2519.80     12.06 o
  11   3   2       60.54       54.71      1.39 o
  12   3   2     1258.00     1263.13      8.21 o
  13   3   2      595.75      584.64      5.18 o
  14   3   2      168.53      169.48      3.15 o
  15   3   2      160.57      166.38      4.67 o
  16   3   2      280.03      241.97      4.57 o
  17   3   2      206.36      175.72      4.18 o
  18   3   2      150.85      127.33      3.95 o
  19   3   2       28.95       34.22      2.95 o
  20   3   2       50.72       45.40      3.22 o
  21   3   2        0.53        1.98      3.06 o
  22   3   2       12.17       19.79      3.72 o
  23   3   2       20.78       38.12      4.39 o
   0   4   2     1575.22     1646.25     16.27 o
   1   4   2       79.93       92.68      2.26 o
   2   4   2     1424.66     1557.32      8.71 o
   3   4   2     1062.94     1012.50      5.19 o
   4   4   2     2667.24     2848.23     12.61 o
   5   4   2     1840.40     1803.86      8.51 o
   6   4   2     1125.30     1402.42      6.58 o
   7   4   2        3.57        0.54      0.49 o
   8   4   2      142.35      160.81      1.54 o
   9   4   2       51.73       51.43      1.16 o
  10   4   2      152.91      164.21      2.18 o
  11   4   2       75.02       79.49      1.87 o
  12   4   2     1022.62     1022.62      7.13 o
  13   4   2      225.19      217.87      3.40 o
  14   4   2       55.50       52.42      2.55 o
  15   4   2      795.53      754.05      7.80 o
  16   4   2      488.42      482.98      6.14 o
  17   4   2       13.75       24.41      2.17 o
  18   4   2        0.24       -0.73      1.90 o
  19   4   2       70.61       68.93      3.41 o
  20   4   2        5.31        7.70      2.33 o
  21   4   2        7.05       10.37      2.77 o
  22   4   2       27.20       30.18      3.96 o
   1   5   2       88.90       97.94      2.34 o
   2   5   2      511.14      513.16      4.11 o
   3   5   2      627.31      659.10      4.32 o
   4   5   2       82.74       97.79      1.43 o
   5   5   2      308.15      296.48      2.33 o
   6   5   2      347.77      338.00      2.77 o
   7   5   2        3.27        2.25      0.88 o
   8   5   2       24.59       19.24      0.80 o
   9   5   2      532.84      557.03      4.10 o
  10   5   2       57.06       52.00      1.78 o
  11   5   2      141.21      133.46      2.50 o
  12   5   2       26.78       23.52      1.71 o
  13   5   2       38.41       35.73      2.02 o
  14   5   2      162.88      156.65      3.62 o
  15   5   2       14.02       14.54      1.98 o
  16   5   2      211.20      220.03      4.33 o
  17   5   2       13.16       12.91      2.09 o
  18   5   2       11.22        2.07      2.08 o
  19   5   2       58.77       51.36      3.74 o
  20   5   2        8.86        9.99      3.25 o
  21   5   2      183.27      187.39      7.11 o
   0   6   2      590.14      551.31      7.91 o
   1   6   2       26.44       13.24      1.38 o
   2   6   2     1552.76     1579.81     10.00 o
   3   6   2       72.69       93.26      1.68 o
   4   6   2       62.64       41.80      1.02 o
   5   6   2      176.14      199.43      2.03 o
   6   6   2      129.37       99.82      1.72 o
   7   6   2       83.35       81.90      1.58 o
   8   6   2      461.40      455.95      4.11 o
   9   6   2       45.21       54.55      2.05 o
  10   6   2       98.33       91.11      2.97 o
  11   6   2       27.11       32.84      2.42 o
  12   6   2        3.42        6.14      2.20 o
  13   6   2      664.99      643.23      8.56 o
  14   6   2      303.40      294.63      5.08 o
  15   6   2      193.39      184.91      4.90 o
  16   6   2        5.02        6.89      2.51 o
  17   6   2       35.85       37.07      3.28 o
  18   6   2      179.75      189.82      5.81 o
  19   6   2        6.49        4.02      2.85 o
  20   6   2       98.26      110.57      5.68 o
   1   7   2      143.63      158.70      3.49 o
   2   7   2     1198.78     1253.65     10.83 o
   3   7   2        2.24        3.70      1.20 o
   4   7   2      275.62      277.58      2.87 o
   5   7   2      177.08      179.21      2.39 o
   6   7   2      918.26      923.16      6.90 o
   7   7   2      294.56      302.13      3.98 o
   8   7   2      195.68      181.72      4.10 o
   9   7   2      119.81      107.04      3.44 o
  10   7   2      334.94      325.59      5.34 o
  11   7   2        0.04       -2.10      2.10 o
  12   7   2       84.15       76.30      3.69 o
  13   7   2      170.97      180.58      5.01 o
  14   7   2        5.46        1.71      2.46 o
  15   7   2        4.12       11.45      2.72 o
  16   7   2        0.06        0.36      2.52 o
  17   7   2       68.68       67.92      4.06 o
  18   7   2        4.15        2.99      2.86 o
  19   7   2       40.98       47.16      4.20 o
   0   8   2      246.92      238.93      7.00 o
   1   8   2      499.84      507.57      7.00 o
   2   8   2      166.57      185.57      4.37 o
   3   8   2       57.09       50.80      2.30 o
   4   8   2       36.34       32.37      1.67 o
   5   8   2        0.07       -1.09      1.12 o
   6   8   2       83.58       73.67      2.17 o
   7   8   2      458.64      490.47      8.79 o
   8   8   2       30.76       35.05      2.73 o
   9   8   2      548.63      545.28     10.32 o
  10   8   2       74.67       71.91      4.09 o
  11   8   2      314.66      342.08      9.43 o
  12   8   2      334.08      336.49      8.30 o
  13   8   2       77.90       74.17      4.74 o
  14   8   2      252.34      223.19      7.46 o
  15   8   2       18.60       27.47      4.34 o
  16   8   2        0.00       -3.23      3.23 o
  17   8   2      115.81      114.43      6.50 o
   1   9   2      256.34      250.96     10.15 o
   2   9   2      446.75      435.88      7.87 o
   3   9   2      168.43      163.10      5.45 o
   4   9   2       75.38       78.89      2.44 o
   5   9   2      153.08      158.98      3.08 o
   6   9   2       52.36       49.87      2.68 o
   7   9   2      265.57      253.36      7.69 o
   8   9   2       82.61       79.51      4.00 o
   9   9   2       60.91       59.13      3.95 o
  10   9   2       19.13       21.57      3.24 o
  11   9   2       34.40       26.80      3.68 o
  12   9   2       19.38        6.23      3.36 o
  13   9   2       52.87       46.13      4.52 o
  14   9   2       15.05       14.01      3.76 o
  15   9   2        8.42        8.04      3.60 o
   0  10   2      693.38      755.03     24.64 o
   1  10   2       10.20       10.65      6.23 o
   2  10   2       78.17       76.81      4.03 o
   3  10   2        2.36        0.61      2.45 o
   4  10   2       19.96       19.88      2.30 o
   5  10   2        0.02        0.17      2.05 o
   6  10   2       26.56       31.53      2.60 o
   7  10   2        5.34        7.17      2.36 o
   8  10   2       27.11       28.73      3.07 o
   9  10   2       16.12       11.93      2.85 o
  10  10   2        0.15       -2.72      2.72 o
  11  10   2        1.83        1.65      3.20 o
  12  10   2        0.89       -2.27      3.21 o
   1  11   2       75.39       91.08     14.43 o
   2  11   2       22.03       20.94      2.48 o
   3  11   2       52.29       60.93     12.15 o
   4  11   2       31.84       29.78      4.93 o
   5  11   2       79.14       78.59      3.87 o
   6  11   2       16.54       18.72      3.08 o
   7  11   2       17.05       11.73      2.86 o
   8  11   2        7.68        4.71      3.03 o
   1   1   3      592.03      649.86      3.14 o
   2   1   3    11217.21    10676.03     65.17 o
   3   1   3     3246.13     3044.50     13.59 o
   4   1   3     1223.35     1321.30      6.47 o
   5   1   3    16227.33    15738.68     64.98 o
   6   1   3     1485.92     1508.43      6.90 o
   7   1   3      555.73      509.54      3.09 o
   8   1   3    10769.48    11342.12     48.59 o
   9   1   3     2439.20     2495.63     11.53 o
  10   1   3      266.50      298.84      2.34 o
  11   1   3       17.57       11.27      0.82 o
  12   1   3     1002.16     1022.07      5.76 o
  13   1   3       96.82       90.03      1.71 o
  14   1   3      196.80      184.97      2.59 o
  15   1   3      185.12      146.21      3.08 o
  16   1   3      478.60      482.32      5.82 o
  17   1   3      336.16      340.16      5.03 o
  18   1   3      518.91      510.42      8.14 o
  19   1   3       12.33       12.20      3.03 o
  20   1   3      132.73      110.51      5.38 o
  21   1   3        1.49        2.70      2.90 o
  22   1   3      122.33      104.82      5.66 o
  23   1   3        9.13        9.20      3.68 o
  24   1   3        0.05        1.65      3.82 o
   0   2   3    17337.81    16702.34     90.17 o
   1   2   3    68090.66    56402.86    373.82 o
   2   2   3    13166.26    13169.22     44.75 o
   3   2   3     2604.04     2690.73      9.95 o
   4   2   3     3366.46     3309.56     14.56 o
   5   2   3      358.68      367.14      2.84 o
   6   2   3      632.93      711.35      3.88 o
   7   2   3        4.99        3.72      0.65 o
   8   2   3       46.90       31.35      0.87 o
   9   2   3     1190.77     1202.88      6.31 o
  10   2   3       32.91       33.42      1.23 o
  11   2   3      243.06      275.78      2.91 o
  12   2   3      405.69      375.98      3.59 o
  13   2   3     1113.73     1133.84      7.35 o
  14   2   3        9.99        8.04      1.40 o
  15   2   3     2098.57     2002.14     12.79 o
  16   2   3      555.80      575.40      6.06 o
  17   2   3        0.33       -1.57      1.57 o
  18   2   3      156.19      128.96      4.23 o
  19   2   3        4.23       -2.05      2.05 o
  20   2   3        2.49       -1.26      2.79 o
  21   2   3       28.20       24.36      3.58 o
  22   2   3      148.10      167.22      6.63 o
  23   2   3      146.44      165.28      6.85 o
   1   3   3      100.27      108.78      1.37 o
   2   3   3       21.78       17.81      0.60 o
   3   3   3      437.94      476.71      2.63 o
   4   3   3       65.47       48.70      0.65 o
   5   3   3      501.46      473.48      2.58 o
   6   3   3     1403.65     1621.00      7.17 o
   7   3   3    12037.65    12492.94     59.15 o
   8   3   3     5377.95     5517.44     24.80 o
   9   3   3     1018.27      991.17      5.10 o
  10   3   3      971.02      934.95      5.10 o
  11   3   3      793.87      764.25      5.00 o
  12   3   3      679.44      638.25      5.25 o
  13   3   3      282.51      250.40      3.32 o
  14   3   3      469.23      461.33      5.10 o
  15   3   3     3602.34     3624.30     22.72 o
  16   3   3      755.54      730.20      7.79 o
  17   3   3      492.04      427.32      5.98 o
  18   3   3      384.22      382.26      6.07 o
  19   3   3      328.41      322.61      6.12 o
  20   3   3       17.13       17.15      2.85 o
  21   3   3        3.20        0.17      3.02 o
  22   3   3       40.70       45.48      4.29 o
  23   3   3        2.29        0.71      3.45 o
   0   4   3     7556.29     7512.85     59.93 o
   1   4   3      765.92      803.34      4.60 o
   2   4   3      512.44      451.83      2.91 o
   3   4   3      129.29      112.98      1.33 o
   4   4   3     8133.41     8404.94     37.78 o
   5   4   3     4941.39     5267.98     23.24 o
   6   4   3     1402.95     1598.15      7.48 o
   7   4   3      791.77      799.84      4.54 o
   8   4   3     1174.40     1242.83      6.29 o
   9   4   3       62.62       60.33      1.35 o
  10   4   3      534.09      534.70      4.05 o
  11   4   3       31.11       31.49      1.41 o
  12   4   3      284.03      287.35      4.38 o
  13   4   3      367.04      386.61      4.44 o
  14   4   3       34.38       21.25      1.89 o
  15   4   3      257.43      232.75      4.61 o
  16   4   3        9.67        6.13      1.89 o
  17   4   3       31.20       29.94      2.38 o
  18   4   3       11.37       11.99      2.17 o
  19   4   3       59.47       56.16      3.44 o
  20   4   3        6.62        8.17      2.44 o
  21   4   3       84.96       70.38      3.78 o
  22   4   3       42.47       40.94      4.21 o
   1   5   3        0.24       -0.19      0.61 o
   2   5   3      408.87      451.22      3.36 o
   3   5   3      730.49      725.24      4.31 o
   4   5   3      415.75      431.25      2.94 o
   5   5   3      826.49      836.69      4.86 o
   6   5   3      739.85      805.81      5.14 o
   7   5   3       95.18      103.84      1.96 o
   8   5   3     1024.16     1021.99      6.27 o
   9   5   3        0.11       -0.69      0.87 o
  10   5   3      897.01      894.41      5.68 o
  11   5   3     2148.88     2139.03     12.15 o
  12   5   3     1421.88     1417.91      9.97 o
  13   5   3       93.99       95.96      2.64 o
  14   5   3     1146.71     1135.19      9.71 o
  15   5   3       13.12       12.60      1.88 o
  16   5   3      986.27      940.68     10.49 o
  17   5   3      125.49      127.44      3.71 o
  18   5   3      358.32      356.91      5.64 o
  19   5   3        9.66       15.91      3.01 o
  20   5   3        2.36       -2.01      3.06 o
  21   5   3       17.96       19.96      3.90 o
   0   6   3      809.81      924.67      9.74 o
   1   6   3        4.09        5.68      0.73 o
   2   6   3     1016.84     1033.40      6.70 o
   3   6   3      550.08      545.37      3.58 o
   4   6   3       42.93       38.08      1.01 o
   5   6   3      574.36      524.07      3.61 o
   6   6   3       27.72       25.76      1.12 o
   7   6   3        0.09       -0.34      0.91 o
   8   6   3      157.64      155.20      2.61 o
   9   6   3        9.44       14.43      1.61 o
  10   6   3      125.28      128.29      3.28 o
  11   6   3       41.86       48.12      2.72 o
  12   6   3      209.96      223.41      5.00 o
  13   6   3       73.12       60.30      3.37 o
  14   6   3       10.28       10.85      2.16 o
  15   6   3       60.72       62.50      2.96 o
  16   6   3       28.55       20.30      2.87 o
  17   6   3        1.20        2.21      2.58 o
  18   6   3       59.94       57.63      3.91 o
  19   6   3        0.78       -1.63      2.76 o
  20   6   3        5.74        2.60      3.47 o
   1   7   3        4.81        2.23      1.57 o
   2   7   3        0.01       -1.16      1.16 o
   3   7   3     1180.90     1184.46      8.88 o
   4   7   3       13.87       15.26      1.14 o
   5   7   3       26.68       26.84      1.36 o
   6   7   3       42.63       45.47      1.81 o
   7   7   3       38.36       40.35      1.88 o
   8   7   3       97.91       78.17      3.28 o
   9   7   3      285.98      272.74      5.59 o
  10   7   3       45.37       38.29      2.60 o
  11   7   3      423.85      424.13      6.59 o
  12   7   3       25.29       20.82      3.29 o
  13   7   3       75.92       90.01      4.35 o
  14   7   3      130.44      125.65      4.54 o
  15   7   3       10.89        3.89      2.65 o
  16   7   3        0.24       -2.45      2.45 o
  17   7   3       12.75        8.97      2.88 o
  18   7   3       16.78       12.26      3.11 o
  19   7   3       55.16       72.89      4.47 o
   0   8   3       83.51       87.48      4.95 o
   1   8   3       23.55       21.04      2.32 o
   2   8   3        0.07        0.72      1.52 o
   3   8   3      546.17      571.60      6.67 o
   4   8   3      140.26      130.38      2.54 o
   5   8   3       21.81       23.35      1.60 o
   6   8   3       46.02       41.84      2.03 o
   7   8   3       45.22       50.05      2.86 o
   8   8   3        0.83       -0.30      2.00 o
   9   8   3       43.54       41.07      3.18 o
  10   8   3      191.03      184.50      5.83 o
  11   8   3       41.39       39.53      3.86 o
  12   8   3       52.80       40.21      4.07 o
  13   8   3       53.66       54.70      4.44 o
  14   8   3       45.48       47.79      4.42 o
  15   8   3       17.43       19.71      3.82 o
  16   8   3        4.93        6.88      3.78 o
  17   8   3       38.35       36.78      4.72 o
   1   9   3      335.33      318.04      7.75 o
   2   9   3      225.79      232.71      6.27 o
   3   9   3      460.50      479.03      5.28 o
   4   9   3      225.47      229.84      3.48 o
   5   9   3       14.71       11.06      1.64 o
   6   9   3      215.81      219.24      4.85 o
   7   9   3       92.72       94.96      4.62 o
   8   9   3      109.11       99.48      4.29 o
   9   9   3      299.17      281.54      6.91 o
  10   9   3        3.05        4.34      2.84 o
  11   9   3      272.03      284.31      7.55 o
  12   9   3       10.29        8.86      3.33 o
  13   9   3      198.99      186.44      7.09 o
  14   9   3        6.35        2.73      3.44 o
  15   9   3       22.25       27.54      4.24 o
   0  10   3       28.92       11.47      7.37 o
   1  10   3      131.50      136.67      4.87 o
   2  10   3      848.55      899.37     13.14 o
   3  10   3      425.55      440.59      6.97 o
   4  10   3      488.87      500.61      7.02 o
   5  10   3      166.47      176.72      4.52 o
   6  10   3       60.00       66.95      3.28 o
   7  10   3        0.27        3.22      2.44 o
   8  10   3       37.41       39.90      3.78 o
   9  10   3       24.12       23.19      3.25 o
  10  10   3      158.16      165.88      6.10 o
  11  10   3       20.58       20.79      3.63 o
  12  10   3        0.01       -1.04      3.20 o
   1  11   3        1.19       -1.87      2.82 o
   2  11   3        4.97       14.89      5.75 o
   3  11   3       27.35       23.80      3.75 o
   4  11   3       72.67       73.07      3.17 o
   5  11   3       56.82       52.48      3.03 o
   6  11   3       86.54       78.69      3.82 o
   7  11   3       14.38       14.49      2.87 o
   8  11   3       65.96       57.04      8.15 o
   0   0   4    25281.18    21700.31    166.23 o
   1   0   4     4269.90     4477.12     28.05 o
   2   0   4     1341.65     1409.81      9.30 o
   3   0   4     5317.82     5243.85     30.69 o
   4   0   4     5584.43     5822.35     40.54 o
   5   0   4        4.81        6.74      0.89 o
   6   0   4     4075.66     4228.41     30.43 o
   7   0   4        2.81        5.09      1.09 o
   8   0   4     2076.01     2168.96     14.37 o
   9   0   4     1662.00     1974.32     12.90 o
  10   0   4      172.70      262.01      3.09 o
  11   0   4        0.04        0.80      0.89 o
  12   0   4      936.45      938.98      7.27 o
  13   0   4       19.90       21.43      1.43 o
  14   0   4     1755.24     1663.46     12.72 o
  15   0   4     1077.30     1121.89      9.72 o
  16   0   4      438.03      447.23      6.73 o
  17   0   4      128.52       91.05      4.37 o
  18   0   4      153.14      116.57      5.89 o
  19   0   4      133.58      100.31      6.87 o
  20   0   4      315.09      321.69     13.37 o
  21   0   4        0.37        6.29      4.40 o
  22   0   4       95.73      115.28     11.63 o
  23   0   4        6.93        2.28      4.74 o
  24   0   4        0.02       -2.24      5.28 o
   1   1   4    19326.37    17664.38    103.71 o
   2   1   4      194.95      268.73      1.92 o
   3   1   4     4617.39     4552.36     21.27 o
   4   1   4      175.69      204.14      1.81 o
   5   1   4        9.99        2.97      0.58 o
   6   1   4     1439.48     1572.60      7.51 o
   7   1   4     1923.32     1685.54      8.55 o
   8   1   4     1067.81     1102.46      6.34 o
   9   1   4      428.96      336.29      3.03 o
  10   1   4       17.12       11.36      0.98 o
  11   1   4     2569.83     2629.52     11.92 o
  12   1   4     2493.23     2509.75     11.59 o
  13   1   4     1859.33     1834.65      9.05 o
  14   1   4      748.43      801.66      5.30 o
  15   1   4      879.38      795.17      6.33 o
  16   1   4     2357.49     2397.74     14.91 o
  17   1   4     2013.70     1984.04     14.04 o
  18   1   4      112.88      106.96      4.32 o
  19   1   4      204.72      175.75      5.55 o
  20   1   4       13.36       17.21      3.37 o
  21   1   4       14.72        8.93      3.16 o
  22   1   4      214.46      226.86      8.43 o
  23   1   4       14.40       12.83      5.57 o
   0   2   4   105976.63    82721.05    957.89 o
   1   2   4    65104.29    55167.02    316.31 o
   2   2   4     3807.40     3974.57     16.56 o
   3   2   4     4513.19     4544.59     19.95 o
   4   2   4     4091.05     4041.08     18.35 o
   5   2   4     1289.51     1282.95      9.08 o
   6   2   4      134.60      128.29      1.36 o
   7   2   4     2691.09     2741.56     12.40 o
   8   2   4       44.39       34.99      0.99 o
   9   2   4      162.79      211.43      2.18 o
  10   2   4     1677.03     1781.52      9.67 o
  11   2   4      452.60      487.72      4.21 o
  12   2   4     1048.30     1030.04      6.50 o
  13   2   4      202.01      187.16      3.06 o
  14   2   4      358.90      338.61      4.12 o
  15   2   4       18.21       16.95      1.80 o
  16   2   4       32.64       24.36      2.06 o
  17   2   4        2.71        2.22      1.64 o
  18   2   4       74.59       62.67      3.28 o
  19   2   4        9.74        5.19      2.36 o
  20   2   4        2.60       -2.67      2.67 o
  21   2   4       16.18       15.79      3.37 o
  22   2   4      117.47      144.39      6.84 o
  23   2   4      147.60      179.31      7.25 o
   1   3   4     5310.85     5503.37     25.67 o
   2   3   4      981.61     1004.50      4.86 o
   3   3   4       19.80        8.57      0.58 o
   4   3   4     3565.07     3861.56     15.28 o
   5   3   4      936.21      921.47      4.71 o
   6   3   4        8.10       16.91      1.12 o
   7   3   4      569.38      634.22      4.22 o
   8   3   4     1265.59     1209.88      6.43 o
   9   3   4      241.24      170.84      1.92 o
  10   3   4      144.85      157.33      1.86 o
  11   3   4       83.60       82.76      1.54 o
  12   3   4       96.38       95.50      2.44 o
  13   3   4      527.08      549.58      5.20 o
  14   3   4      552.35      540.65      5.58 o
  15   3   4       23.49       17.19      2.06 o
  16   3   4      266.95      240.09      4.21 o
  17   3   4      183.63      170.91      4.17 o
  18   3   4       49.57       49.18      3.10 o
  19   3   4        0.43       -2.12      2.12 o
  20   3   4       23.09       19.77      2.77 o
  21   3   4        3.36        1.10      2.97 o
  22   3   4        6.99        3.90      3.35 o
  23   3   4        2.53        0.94      3.39 o
   0   4   4        0.39        1.26      0.80 o
   1   4   4      301.89      277.53      2.11 o
   2   4   4       63.97       68.59      1.22 o
   3   4   4     1642.03     1781.88      8.94 o
   4   4   4      610.55      564.30      3.72 o
   5   4   4      836.42      931.67      4.76 o
   6   4   4      621.81      665.58      3.68 o
   7   4   4     1741.32     1807.33      8.20 o
   8   4   4      727.97      741.81      4.49 o
   9   4   4      475.07      487.02      3.58 o
  10   4   4       43.09       27.87      1.07 o
  11   4   4     1221.43     1285.84      8.40 o
  12   4   4        0.02       -1.32      1.32 o
  13   4   4      332.86      308.22      4.56 o
  14   4   4      133.77      108.70      2.93 o
  15   4   4        1.03       -1.68      1.68 o
  16   4   4       25.53       30.15      2.26 o
  17   4   4      319.37      353.11      5.52 o
  18   4   4       19.22       14.26      2.24 o
  19   4   4        5.16        1.40      2.20 o
  20   4   4       14.27       13.97      2.56 o
  21   4   4       18.76       19.91      3.10 o
  22   4   4       33.91       24.24      3.88 o
   1   5   4       26.07       22.56      0.72 o
   2   5   4      841.97      846.68      5.05 o
   3   5   4       61.37       58.03      1.17 o
   4   5   4      115.28       97.78      1.68 o
   5   5   4     1153.09     1171.15      6.72 o
   6   5   4      123.84      144.10      2.06 o
   7   5   4      366.99      321.77      2.79 o
   8   5   4      231.75      247.09      2.67 o
   9   5   4      387.79      400.84      3.58 o
  10   5   4      180.24      184.72      2.38 o
  11   5   4     1428.62     1291.34      8.25 o
  12   5   4       20.01       17.70      1.59 o
  13   5   4     1085.20     1047.36      8.30 o
  14   5   4      423.26      410.75      4.99 o
  15   5   4        9.15       15.93      1.86 o
  16   5   4       66.08       68.94      2.90 o
  17   5   4        0.29        0.17      1.86 o
  18   5   4        0.98       -2.22      2.22 o
  19   5   4       10.10       10.24      2.92 o
  20   5   4      269.93      301.14      8.65 o
  21   5   4        4.64        5.97      3.47 o
   0   6   4        7.54       -1.05      1.05 o
   1   6   4     1313.84     1372.62      7.53 o
   2   6   4        5.84        7.37      0.72 o
   3   6   4     2061.77     2099.41     10.78 o
   4   6   4     1208.29     1212.88      7.29 o
   5   6   4      172.03      170.61      2.18 o
   6   6   4      138.21      152.26      2.18 o
   7   6   4       92.40       93.00      1.89 o
   8   6   4       36.85       36.23      1.60 o
   9   6   4      296.89      311.63      4.39 o
  10   6   4      803.29      806.73      7.97 o
  11   6   4      422.95      443.70      6.51 o
  12   6   4      112.44      120.30      4.05 o
  13   6   4      303.60      312.79      6.10 o
  14   6   4       24.62       28.77      2.31 o
  15   6   4      254.87      241.60      4.99 o
  16   6   4       17.27       21.22      2.94 o
  17   6   4       21.57       15.22      2.93 o
  18   6   4        6.59        8.11      2.90 o
  19   6   4       77.36      103.13      4.93 o
  20   6   4       31.34       38.02      4.30 o
   1   7   4      192.95      186.65      2.41 o
   2   7   4       56.61       61.15      1.67 o
   3   7   4      385.38      400.99      4.14 o
   4   7   4      338.87      351.91      3.76 o
   5   7   4      120.75      135.36      2.67 o
   6   7   4      274.16      272.27      3.82 o
   7   7   4      272.14      284.15      4.07 o
   8   7   4      387.55      385.86      6.29 o
   9   7   4      350.18      364.03      5.66 o
  10   7   4      935.23      925.30     10.02 o
  11   7   4      527.95      489.87      7.12 o
  12   7   4      469.56      468.29      7.23 o
  13   7   4     1284.22     1344.88     13.92 o
  14   7   4       54.79       55.03      3.42 o
  15   7   4      427.88      442.68      7.73 o
  16   7   4        1.90        2.72      2.64 o
  17   7   4      155.04      158.80      5.52 o
  18   7   4       60.01       71.79      4.35 o
  19   7   4       73.88       71.43      4.76 o
   0   8   4       18.50       17.99      2.06 o
   1   8   4      518.66      553.43      5.01 o
   2   8   4       90.40       86.37      2.19 o
   3   8   4      210.22      212.68      3.37 o
   4   8   4      803.45      833.64      7.14 o
   5   8   4      838.68      893.70      8.13 o
   6   8   4      153.47      152.49      5.77 o
   7   8   4      509.37      489.17      7.36 o
   8   8   4      324.35      343.06      6.27 o
   9   8   4       23.70       26.23      3.17 o
  10   8   4      648.49      638.36     10.75 o
  11   8   4        0.03       -0.72      2.86 o
  12   8   4       46.91       38.62      3.84 o
  13   8   4       11.85        5.85      3.25 o
  14   8   4       17.22       22.18      5.20 o
  15   8   4        6.74        1.64      3.43 o
  16   8   4      176.64      180.12      7.52 o
  17   8   4        7.98        6.84      4.04 o
   1   9   4      104.35      101.39      2.90 o
   2   9   4       27.46       26.73      1.76 o
   3   9   4       94.45       83.31      2.30 o
   4   9   4       22.02       18.76      1.70 o
   5   9   4      209.26      215.25      4.81 o
   6   9   4       44.20       39.37      3.08 o
   7   9   4       30.19       27.33      2.94 o
   8   9   4       95.88       92.44      4.29 o
   9   9   4        0.01       -2.58      2.58 o
  10   9   4       97.16       95.30      4.75 o
  11   9   4        0.04       -2.82      2.92 o
  12   9   4      326.19      363.66      9.25 o
  13   9   4      210.65      225.34      7.47 o
  14   9   4        2.78        0.07      3.44 o
  15   9   4       30.07       29.07      4.46 o
   0  10   4      182.83      206.00      6.53 o
   1  10   4        8.13        6.71      2.36 o
   2  10   4      111.07      100.84      4.36 o
   3  10   4        3.62       -2.53      2.53 o
   4  10   4       98.23      104.65      3.81 o
   5  10   4       47.02       49.97      3.36 o
   6  10   4       16.62       13.03      2.34 o
   7  10   4        0.40       -2.46      2.47 o
   8  10   4        4.34        7.61      2.76 o
   9  10   4        8.01        9.52      3.02 o
  10  10   4        7.74        4.88      3.24 o
  11  10   4       22.27       20.23      3.75 o
  12  10   4       51.07       47.23      4.78 o
   1  11   4        6.99       11.39      3.78 o
   2  11   4       56.91       55.27      4.59 o
   3  11   4        0.57        0.48      1.93 o
   4  11   4        0.52       -1.11      2.03 o
   5  11   4       17.35       12.81      2.54 o
   6  11   4        0.84        0.96      2.36 o
   7  11   4        0.44        0.60      2.81 o
   1   1   5    27926.79    25497.21    108.26 o
   2   1   5     1154.47     1119.05      5.62 o
   3   1   5      552.77      548.51      3.36 o
   4   1   5     8136.84     8200.27     37.86 o
   5   1   5      275.47      271.44      2.33 o
   6   1   5      198.11      266.59      2.56 o
   7   1   5     1784.72     1806.36      9.40 o
   8   1   5     1063.50     1172.04      6.73 o
   9   1   5      618.28      618.57      4.36 o
  10   1   5     2962.88     2984.82     15.02 o
  11   1   5      128.59      136.35      2.10 o
  12   1   5     2102.74     2102.61     10.08 o
  13   1   5      620.73      609.53      4.42 o
  14   1   5       10.10        9.08      1.10 o
  15   1   5      541.77      543.17      5.13 o
  16   1   5      102.20       90.60      2.52 o
  17   1   5      372.11      334.11      5.28 o
  18   1   5        4.06        7.59      2.56 o
  19   1   5      177.73      147.05      5.73 o
  20   1   5       49.18       42.49      3.93 o
  21   1   5       78.09       85.59      5.07 o
  22   1   5       92.92       72.53      6.81 o
  23   1   5       46.06       50.31      4.74 o
   0   2   5    32259.88    30794.87    244.17 o
   1   2   5     3927.34     4047.41     18.50 o
   2   2   5       55.25       51.16      1.78 o
   3   2   5      107.20      132.09      1.43 o
   4   2   5     2555.17     2439.94     11.64 o
   5   2   5      861.03      917.17      5.00 o
   6   2   5     1516.56     1362.45      7.12 o
   7   2   5      301.33      388.95      2.82 o
   8   2   5      307.08      248.91      2.30 o
   9   2   5       34.50       35.15      1.12 o
  10   2   5      300.98      345.70      3.15 o
  11   2   5       33.97       31.99      1.33 o
  12   2   5     1223.95     1206.35      7.52 o
  13   2   5      537.71      525.71      4.54 o
  14   2   5        0.26       -1.23      1.23 o
  15   2   5      459.34      418.67      4.81 o
  16   2   5      238.06      253.33      4.29 o
  17   2   5       20.60       21.53      2.06 o
  18   2   5      323.72      321.32      6.64 o
  19   2   5       43.39       43.36      3.79 o
  20   2   5      137.14      128.06      5.67 o
  21   2   5        2.48       -1.72      2.90 o
  22   2   5       75.48       59.50      4.82 o
  23   2   5       10.74       17.00      3.93 o
   1   3   5     6836.98     7073.83     27.88 o
   2   3   5     5629.99     5918.98     22.05 o
   3   3   5      141.98      167.59      2.00 o
   4   3   5     1177.38     1207.89      5.85 o
   5   3   5       32.83       31.62      0.86 o
   6   3   5       70.88       28.16      0.97 o
   7   3   5      382.38      301.21      3.19 o
   8   3   5       44.64       29.40      1.08 o
   9   3   5      334.90      341.18      3.00 o
  10   3   5      130.92       96.48      1.68 o
  11   3   5      614.35      582.48      4.89 o
  12   3   5        1.01       -1.12      1.12 o
  13   3   5        4.34       -1.41      1.41 o
  14   3   5       10.76       -1.44      1.44 o
  15   3   5       15.67        7.40      1.75 o
  16   3   5       20.40        6.44      1.77 o
  17   3   5       66.80       66.90      2.98 o
  18   3   5        5.66        9.06      2.23 o
  19   3   5       28.52       21.37      2.66 o
  20   3   5       28.79       28.92      4.37 o
  21   3   5        8.59        6.28      3.20 o
  22   3   5      100.93      107.76      5.72 o
  23   3   5        0.00       -0.20      3.29 o
   0   4   5     1434.62     1586.69     12.43 o
   1   4   5     1452.38     1518.22      8.51 o
   2   4   5     2181.37     1880.36     10.31 o
   3   4   5      126.24      137.52      2.22 o
   4   4   5      100.03       73.50      1.13 o
   5   4   5      478.83      469.68      2.86 o
   6   4   5     2949.48     2738.37     11.52 o
   7   4   5      559.12      572.26      3.58 o
   8   4   5       69.13       51.22      1.34 o
   9   4   5     2069.31     2169.61     11.78 o
  10   4   5      167.13      171.28      2.54 o
  11   4   5      191.47      183.32      2.64 o
  12   4   5     1098.29     1067.60      8.12 o
  13   4   5      247.99      249.59      4.34 o
  14   4   5       17.90       18.47      2.00 o
  15   4   5      534.65      509.17      6.28 o
  16   4   5       11.24        9.85      1.97 o
  17   4   5       31.42       35.22      2.49 o
  18   4   5       95.56      100.67      3.55 o
  19   4   5       55.99       70.30      3.55 o
  20   4   5      108.05      104.98      4.31 o
  21   4   5        9.08        7.79      3.29 o
  22   4   5      135.73      150.81      6.36 o
   1   5   5      820.14      810.96      5.01 o
   2   5   5       94.87      127.35      1.73 o
   3   5   5      118.87      135.97      1.76 o
   4   5   5     1257.90     1284.78      7.61 o
   5   5   5      212.13      235.56      2.51 o
   6   5   5     2038.63     2003.19     10.67 o
   7   5   5      164.25      164.60      1.95 o
   8   5   5      474.11      477.61      3.72 o
   9   5   5      758.75      771.17      5.43 o
  10   5   5      572.71      579.61      4.58 o
  11   5   5     1093.60     1096.73      7.60 o
  12   5   5        6.89       13.90      1.65 o
  13   5   5      409.80      410.94      4.84 o
  14   5   5       37.69       38.06      2.10 o
  15   5   5        3.62        4.09      1.69 o
  16   5   5      199.79      205.42      4.07 o
  17   5   5        2.13       -1.68      1.68 o
  18   5   5      310.73      360.75      6.44 o
  19   5   5       16.59       15.65      2.67 o
  20   5   5       37.83       44.66      3.77 o
  21   5   5        0.00        3.21      3.07 o
   0   6   5      446.37      469.77      4.75 o
   1   6   5        0.54       -0.64      0.64 o
   2   6   5       85.70       76.52      1.58 o
   3   6   5      127.63      144.85      2.12 o
   4   6   5        2.79        3.26      0.96 o
   5   6   5     1025.56     1108.41      6.71 o
   6   6   5       58.92       55.39      1.51 o
   7   6   5       67.25       74.99      1.83 o
   8   6   5     1089.84     1088.92      9.04 o
   9   6   5      183.61      162.21      3.40 o
  10   6   5      221.60      231.70      4.50 o
  11   6   5      423.55      447.67      6.68 o
  12   6   5      208.04      217.83      5.13 o
  13   6   5     1113.83     1077.32     11.88 o
  14   6   5      650.77      693.97      9.30 o
  15   6   5        0.06       -0.03      2.47 o
  16   6   5      107.59      112.33      4.52 o
  17   6   5       33.60       32.51      3.27 o
  18   6   5       35.24       35.99      3.49 o
  19   6   5       16.56       26.59      3.56 o
  20   6   5        6.48       16.49      4.14 o
   1   7   5      196.39      201.79      2.88 o
   2   7   5       31.51       28.73      1.45 o
   3   7   5      155.96      153.98      2.62 o
   4   7   5       64.62       59.70      2.07 o
   5   7   5       83.71       91.26      2.43 o
   6   7   5      233.18      227.08      3.63 o
   7   7   5      104.11       97.53      3.33 o
   8   7   5      268.25      262.34      5.42 o
   9   7   5       14.75       10.11      1.99 o
  10   7   5       18.02       10.18      2.22 o
  11   7   5        0.08       -2.99      2.99 o
  12   7   5        0.00       -2.17      2.17 o
  13   7   5       55.62       54.48      3.48 o
  14   7   5       20.21       15.00      2.82 o
  15   7   5       15.29       12.54      2.89 o
  16   7   5       13.71        6.63      2.84 o
  17   7   5        0.02        0.32      2.82 o
  18   7   5       18.82       17.87      3.31 o
   0   8   5       47.28       36.90      2.95 o
   1   8   5      407.35      400.94      4.62 o
   2   8   5        0.04       -1.34      1.34 o
   3   8   5       39.85       36.99      1.81 o
   4   8   5       79.09       68.52      2.33 o
   5   8   5       68.52       64.47      2.33 o
   6   8   5      282.77      281.70      5.51 o
   7   8   5       14.50        7.44      2.28 o
   8   8   5        0.01       -2.05      2.05 o
   9   8   5      173.22      159.42      5.53 o
  10   8   5        0.70       -3.51      3.51 o
  11   8   5        0.12       -2.76      2.76 o
  12   8   5       22.75       30.48      3.70 o
  13   8   5       18.28       17.22      3.63 o
  14   8   5        3.89       -0.09      3.46 o
  15   8   5        8.20       10.20      3.76 o
  16   8   5       47.75       49.62      5.06 o
  17   8   5        0.52       -1.05      4.32 o
   1   9   5      151.19      141.12      4.41 o
   2   9   5       17.89       11.78      2.17 o
   3   9   5       25.92       23.08      2.02 o
   4   9   5      193.10      190.75      4.62 o
   5   9   5      365.56      360.31      6.32 o
   6   9   5      103.81       92.14      4.13 o
   7   9   5       15.09       12.76      2.50 o
   8   9   5       30.82       24.22      3.12 o
   9   9   5        2.02       -0.57      2.70 o
  10   9   5        0.61        3.23      3.30 o
  11   9   5      176.42      182.51      6.48 o
  12   9   5        3.15       -0.89      3.23 o
  13   9   5       37.07       41.50      4.41 o
  14   9   5        9.60       10.95      3.86 o
   0  10   5      108.29      126.87      6.33 o
   1  10   5       11.78        8.50      2.32 o
   2  10   5      134.66      132.00      5.52 o
   3  10   5        1.62       -2.61      2.61 o
   4  10   5        1.61       -2.11      2.11 o
   5  10   5       39.31       33.82      3.05 o
   6  10   5       62.65       65.90      3.48 o
   7  10   5        0.22       -1.04      2.52 o
   8  10   5       56.19       47.04      3.69 o
   9  10   5        0.04       -0.34      2.79 o
  10  10   5       68.85       57.05      4.28 o
  11  10   5       57.95       65.44      4.73 o
   1  11   5       17.20       12.57      6.00 o
   2  11   5       31.80       30.91      4.00 o
   3  11   5       52.48       48.55      4.18 o
   4  11   5        6.95        3.38      2.25 o
   5  11   5        0.14        1.33      2.33 o
   6  11   5       74.75       78.81      4.04 o
   0   0   6     4233.09     4398.78     39.76 o
   1   0   6     4762.39     4802.50     30.53 o
   2   0   6       62.56       41.54      1.55 o
   3   0   6     8653.32     8121.90     55.19 o
   4   0   6      811.16      759.06      6.51 o
   5   0   6       87.18       64.56      2.02 o
   6   0   6     2938.85     3073.80     25.51 o
   7   0   6     4775.03     5221.65     41.75 o
   8   0   6      340.86      314.47      4.35 o
   9   0   6     1442.55     1411.58     12.44 o
  10   0   6     1529.74     1467.81     10.93 o
  11   0   6      869.07      928.94      7.93 o
  12   0   6        0.00       -0.55      1.21 o
  13   0   6      117.05      160.70      3.96 o
  14   0   6     5997.85     5947.91     37.55 o
  15   0   6     2115.03     2076.34     15.57 o
  16   0   6      360.52      318.80      6.99 o
  17   0   6      294.62      315.25     10.15 o
  18   0   6       63.91       38.79      4.95 o
  19   0   6      145.61      133.81      7.80 o
  20   0   6       30.15       50.44      5.86 o
  21   0   6        3.84       -2.21      4.37 o
  22   0   6       35.55       51.03      6.42 o
  23   0   6      458.69      505.67     15.23 o
   1   1   6        4.14        1.52      0.43 o
   2   1   6      858.24      852.16      4.72 o
   3   1   6      154.17      157.51      1.47 o
   4   1   6      215.89      201.30      1.99 o
   5   1   6    12085.75    11874.78     54.58 o
   6   1   6      558.71      592.75      4.65 o
   7   1   6     4021.95     4198.92     22.93 o
   8   1   6      334.71      317.97      2.88 o
   9   1   6     4723.00     4703.44     22.44 o
  10   1   6       61.30       42.50      1.36 o
  11   1   6     2010.63     2076.80     11.29 o
  12   1   6      133.51      130.35      2.13 o
  13   1   6     1044.08     1043.12      6.40 o
  14   1   6      143.68      134.46      2.44 o
  15   1   6        0.22       -1.37      1.37 o
  16   1   6      350.61      339.35      4.71 o
  17   1   6      145.20      162.54      4.02 o
  18   1   6       59.68       42.82      3.66 o
  19   1   6      366.09      389.15     11.42 o
  20   1   6       16.65       10.13      3.21 o
  21   1   6       84.77       72.10      5.32 o
  22   1   6      210.82      238.90      8.03 o
  23   1   6       21.69       23.77      4.07 o
   0   2   6     2683.89     2670.12     19.11 o
   1   2   6       58.58      106.59      1.51 o
   2   2   6      978.26      904.22      4.98 o
   3   2   6      232.19      212.15      2.05 o
   4   2   6     2946.47     2986.57     13.12 o
   5   2   6     3891.69     4269.54     19.03 o
   6   2   6      163.68      182.35      2.08 o
   7   2   6    10954.03    11668.26     50.81 o
   8   2   6      572.85      614.43      4.15 o
   9   2   6      494.12      507.31      3.88 o
  10   2   6      110.11      127.68      2.63 o
  11   2   6     2326.39     2380.68     12.64 o
  12   2   6       27.26       21.60      1.28 o
  13   2   6        0.04       -1.00      1.00 o
  14   2   6      156.43      147.24      3.02 o
  15   2   6      683.97      636.63      6.36 o
  16   2   6        9.05       14.86      1.95 o
  17   2   6      104.27      124.37      3.44 o
  18   2   6        0.01       -1.88      1.88 o
  19   2   6      179.62      172.54      6.22 o
  20   2   6       25.05       26.10      3.53 o
  21   2   6       37.69       38.51      4.16 o
  22   2   6       20.00       11.00      3.63 o
  23   2   6       19.03        3.80      3.55 o
   1   3   6     6279.71     6553.51     28.03 o
   2   3   6       75.03       79.73      1.17 o
   3   3   6      601.88      746.48      4.20 o
   4   3   6     1227.38     1327.47      6.71 o
   5   3   6      211.78      222.41      3.10 o
   6   3   6      103.36       89.50      1.67 o
   7   3   6      256.07      299.29      2.59 o
   8   3   6      517.85      530.70      3.70 o
   9   3   6      305.06      357.80      3.01 o
  10   3   6       61.70       52.28      1.40 o
  11   3   6      481.52      436.23      4.22 o
  12   3   6       87.39       75.15      2.10 o
  13   3   6      344.62      314.41      4.31 o
  14   3   6      139.55      125.76      3.19 o
  15   3   6       43.94       46.67      2.36 o
  16   3   6      113.49       96.99      3.13 o
  17   3   6        6.00        3.92      1.99 o
  18   3   6        0.92       -0.19      2.23 o
  19   3   6        1.11       -2.19      2.19 o
  20   3   6       28.13       27.43      3.81 o
  21   3   6        0.03       -3.00      3.00 o
  22   3   6        0.54       -0.23      3.38 o
   0   4   6       36.87       35.74      2.14 o
   1   4   6     5202.28     5604.78     26.65 o
   2   4   6     7500.00     8330.53     38.86 o
   3   4   6        1.13        0.59      1.33 o
   4   4   6       24.97       26.06      1.41 o
   5   4   6       43.84       43.81      1.19 o
   6   4   6       51.02       47.31      1.12 o
   7   4   6        0.01       -0.67      0.67 o
   8   4   6        1.07       -0.49      0.60 o
   9   4   6        0.03        1.83      0.86 o
  10   4   6      178.26      193.57      2.70 o
  11   4   6       23.88       23.39      1.41 o
  12   4   6     1531.72     1574.39     10.00 o
  13   4   6      769.49      704.19      6.70 o
  14   4   6       37.29       33.91      2.08 o
  15   4   6        7.07        1.50      1.80 o
  16   4   6        6.40        6.38      1.91 o
  17   4   6       15.69       15.75      2.17 o
  18   4   6        5.55        8.10      2.20 o
  19   4   6        8.98        5.80      2.34 o
  20   4   6        1.69       -0.47      2.43 o
  21   4   6        9.68        9.44      3.41 o
  22   4   6        5.63        3.87      3.48 o
   1   5   6      748.08      850.21      5.28 o
   2   5   6      113.53      110.89      1.85 o
   3   5   6      296.66      337.07      3.06 o
   4   5   6      183.15      200.40      2.45 o
   5   5   6      149.73      165.84      2.33 o
   6   5   6       35.25       31.48      0.95 o
   7   5   6      458.06      428.78      3.57 o
   8   5   6        0.57       -0.91      0.91 o
   9   5   6     1125.02     1083.69      6.96 o
  10   5   6       16.49       13.15      1.27 o
  11   5   6      146.97      146.29      2.70 o
  12   5   6      952.18      962.73      7.76 o
  13   5   6      358.34      371.76      4.63 o
  14   5   6       18.43       14.26      1.79 o
  15   5   6      411.68      440.08      5.41 o
  16   5   6       35.96       27.04      2.19 o
  17   5   6      228.91      223.42      4.35 o
  18   5   6        4.07        4.82      2.46 o
  19   5   6       81.04       76.09      3.97 o
  20   5   6      200.22      234.51      6.56 o
  21   5   6       22.85       32.75      3.69 o
   0   6   6        9.05       17.02      1.49 o
   1   6   6     1198.97     1155.88      6.80 o
   2   6   6      555.02      540.01      4.24 o
   3   6   6      188.42      178.90      2.38 o
   4   6   6        6.19        3.21      0.99 o
   5   6   6       76.49       69.50      1.95 o
   6   6   6      260.53      264.78      3.09 o
   7   6   6      723.41      730.97      5.71 o
   8   6   6      385.99      355.08      4.52 o
   9   6   6        3.58        3.07      1.62 o
  10   6   6      608.31      619.21      7.03 o
  11   6   6      130.67      127.79      4.07 o
  12   6   6        0.53       -2.07      2.07 o
  13   6   6        0.75       -0.40      2.35 o
  14   6   6       67.89       61.37      3.59 o
  15   6   6      110.33       97.95      4.23 o
  16   6   6       55.46       50.58      3.53 o
  17   6   6       71.66       65.37      4.00 o
  18   6   6       40.65       50.36      3.79 o
  19   6   6       58.78       59.15      4.21 o
  20   6   6       30.55       34.06      4.26 o
   1   7   6       74.76       70.78      2.71 o
   2   7   6      902.71      854.24      8.52 o
   3   7   6     1325.70     1348.77     13.64 o
   4   7   6        2.54        0.34      1.69 o
   5   7   6      411.43      430.84      4.80 o
   6   7   6      271.21      277.10      5.03 o
   7   7   6      335.51      318.07      5.89 o
   8   7   6        8.24        7.12      2.14 o
   9   7   6       49.74       54.09      2.58 o
  10   7   6      145.58      119.73      3.90 o
  11   7   6      255.61      262.77      5.61 o
  12   7   6        3.16        5.16      2.45 o
  13   7   6      145.90      186.26      5.28 o
  14   7   6        5.78        1.26      2.58 o
  15   7   6      390.76      457.03      7.97 o
  16   7   6        0.01       -1.88      2.69 o
  17   7   6      221.06      234.09      6.56 o
  18   7   6       40.94       40.10      3.77 o
   0   8   6       99.62       90.10      4.93 o
   1   8   6     1706.28     1733.86     17.16 o
   2   8   6       82.64       72.04      2.72 o
   3   8   6     1357.89     1394.53     11.60 o
   4   8   6       17.89       14.91      1.73 o
   5   8   6       49.27       48.96      2.91 o
   6   8   6        2.86       -0.74      2.03 o
   7   8   6      172.63      180.13      4.92 o
   8   8   6        7.35        2.92      2.32 o
   9   8   6        2.54       -0.19      3.71 o
  10   8   6        7.68        3.15      2.94 o
  11   8   6        7.64        5.43      3.12 o
  12   8   6        1.49       -2.29      3.00 o
  13   8   6       15.07       11.73      3.60 o
  14   8   6        3.13        1.45      3.39 o
  15   8   6      108.80      114.58      6.17 o
  16   8   6       19.01       27.17      4.40 o
   1   9   6       80.65       84.07      4.14 o
   2   9   6       26.08       22.17      2.70 o
   3   9   6      335.49      328.41      6.44 o
   4   9   6       92.89       88.83      4.05 o
   5   9   6      301.91      298.92      5.99 o
   6   9   6      144.35      135.78      4.50 o
   7   9   6      148.97      136.62      5.33 o
   8   9   6       27.69       22.33      3.80 o
   9   9   6       25.75       22.56      3.35 o
  10   9   6        7.26        4.41      3.06 o
  11   9   6        0.36       -0.13      3.05 o
  12   9   6        0.03       -3.17      3.17 o
  13   9   6        2.55        3.39      3.39 o
  14   9   6       20.23       20.91      4.17 o
   0  10   6       27.62       20.54      8.25 o
   1  10   6       66.98       53.62      6.90 o
   2  10   6        3.77        4.29      3.08 o
   3  10   6        4.35       -0.64      2.94 o
   4  10   6        5.24        1.66      2.64 o
   5  10   6        2.86       -1.15      2.17 o
   6  10   6        0.12       -1.61      2.26 o
   7  10   6       14.39       13.22      2.91 o
   8  10   6       14.72       14.36      3.23 o
   9  10   6        5.88        3.22      3.09 o
  10  10   6       78.46       91.10      5.14 o
  11  10   6        9.03        9.45      3.83 o
   1  11   6        1.16        1.05      3.25 o
   2  11   6       23.07       19.60      3.77 o
   3  11   6        9.72        5.24      3.48 o
   4  11   6        0.58       -3.03      3.24 o
   5  11   6        0.14       -1.40      2.24 o
   6  11   6        0.07        1.90      3.14 o
   1   1   7       19.59       23.99      0.78 o
   2   1   7      348.01      388.48      2.80 o
   3   1   7     1210.58     1297.28      6.59 o
   4   1   7       19.91       20.05      0.82 o
   5   1   7     1939.36     1921.43     11.23 o
   6   1   7      725.86      707.74      5.26 o
   7   1   7     1715.40     1859.93     10.91 o
   8   1   7     1953.18     2059.73     12.54 o
   9   1   7      302.56      299.94      3.53 o
  10   1   7     1285.50     1257.31      7.58 o
  11   1   7        5.71        7.74      1.11 o
  12   1   7      710.90      686.32      5.25 o
  13   1   7      406.04      396.49      3.62 o
  14   1   7     1044.36     1038.28      7.12 o
  15   1   7      518.36      569.61      5.39 o
  16   1   7      380.01      378.36      5.65 o
  17   1   7      216.33      181.27      5.43 o
  18   1   7      103.31       81.75      4.56 o
  19   1   7       58.13       55.24      4.22 o
  20   1   7        1.78       -1.20      2.87 o
  21   1   7       45.59       44.74      4.29 o
  22   1   7        2.47        0.08      3.51 o
  23   1   7       33.53       32.74      4.45 o
   0   2   7     1337.54     1397.76     10.95 o
   1   2   7       11.12        7.31      0.60 o
   2   2   7     1889.22     1792.62      8.90 o
   3   2   7     4633.81     4801.25     21.87 o
   4   2   7     8176.78     8711.68     38.82 o
   5   2   7       71.02       68.43      1.47 o
   6   2   7     6976.81     7728.95     33.57 o
   7   2   7     1236.00     1284.94      7.16 o
   8   2   7       80.76       84.97      1.85 o
   9   2   7      595.24      635.82      4.42 o
  10   2   7      166.84      162.50      2.32 o
  11   2   7      459.23      427.34      3.84 o
  12   2   7      324.93      345.92      3.89 o
  13   2   7       42.10       39.14      1.79 o
  14   2   7       44.68       46.88      2.11 o
  15   2   7       20.39       15.30      1.82 o
  16   2   7       25.72       26.88      2.15 o
  17   2   7       22.18       22.15      2.14 o
  18   2   7      264.62      262.72      5.90 o
  19   2   7       56.38       58.66      4.17 o
  20   2   7       88.22       84.84      4.87 o
  21   2   7        0.52       -1.19      3.06 o
  22   2   7       48.43       43.46      4.41 o
  23   2   7        2.71       14.76      7.34 o
   1   3   7       56.93       74.35      1.36 o
   2   3   7      262.93      294.53      2.46 o
   3   3   7      559.39      554.12      3.65 o
   4   3   7     5583.51     5772.71     28.66 o
   5   3   7     1547.86     1556.88      9.21 o
   6   3   7        9.48       20.07      1.05 o
   7   3   7     2005.08     1933.48      9.77 o
   8   3   7     2973.70     3026.11     13.73 o
   9   3   7     1398.99     1437.01      8.05 o
  10   3   7     1624.93     1602.80     10.18 o
  11   3   7     1087.96     1072.88      8.04 o
  12   3   7     5319.55     5195.87     26.19 o
  13   3   7      146.02      104.66      3.11 o
  14   3   7      974.34      917.38      8.75 o
  15   3   7      553.36      537.77      6.19 o
  16   3   7      930.66      888.62      8.45 o
  17   3   7      359.43      321.68      5.43 o
  18   3   7      610.39      632.09      8.54 o
  19   3   7       63.87       39.45      3.20 o
  20   3   7      104.25      104.97      5.36 o
  21   3   7       53.99       65.84      4.77 o
  22   3   7       96.98      115.19      5.92 o
   0   4   7    23043.75    23096.23    131.27 o
   1   4   7     1579.76     1701.60      7.94 o
   2   4   7    14011.81    14228.35     53.93 o
   3   4   7      638.41      665.83      4.85 o
   4   4   7     3163.23     3155.01     13.84 o
   5   4   7      447.89      442.25      3.00 o
   6   4   7      846.80      845.63      5.04 o
   7   4   7      213.94      257.41      2.62 o
   8   4   7      232.67      210.08      2.56 o
   9   4   7       12.00        7.09      1.09 o
  10   4   7      154.88      174.49      2.70 o
  11   4   7      148.03      145.31      2.75 o
  12   4   7       53.54       52.40      1.98 o
  13   4   7      350.37      328.18      4.49 o
  14   4   7       40.09       31.92      2.06 o
  15   4   7       55.71       55.76      2.45 o
  16   4   7      102.02       92.59      3.25 o
  17   4   7       15.10       19.77      2.12 o
  18   4   7       47.85       48.70      2.73 o
  19   4   7       45.35       41.64      3.16 o
  20   4   7       35.47       31.38      3.15 o
  21   4   7        0.00        1.55      3.10 o
   1   5   7      174.93      158.49      2.29 o
   2   5   7       13.11       15.01      0.97 o
   3   5   7      748.34      743.36      5.10 o
   4   5   7       21.36       21.96      1.17 o
   5   5   7      347.43      406.19      3.75 o
   6   5   7      124.31      123.44      1.95 o
   7   5   7     1234.04     1239.36      7.41 o
   8   5   7     1334.52     1349.79      7.89 o
   9   5   7      167.40      159.23      2.53 o
  10   5   7      253.95      250.76      3.53 o
  11   5   7      139.38      116.63      2.50 o
  12   5   7     1197.27     1081.81      8.51 o
  13   5   7      297.02      314.31      4.32 o
  14   5   7      794.84      829.51      7.50 o
  15   5   7       97.16       79.71      2.74 o
  16   5   7      863.85      882.68      8.24 o
  17   5   7       19.88       26.67      2.34 o
  18   5   7      612.82      655.58      8.84 o
  19   5   7      118.94      132.34      5.10 o
  20   5   7        7.94        5.56      3.04 o
   0   6   7     1079.88     1135.62     10.61 o
   1   6   7      101.59      110.26      2.14 o
   2   6   7      268.95      298.36      3.52 o
   3   6   7      322.89      329.07      3.19 o
   4   6   7      100.16       86.90      2.18 o
   5   6   7        1.50       -0.47      1.02 o
   6   6   7      182.05      173.73      2.81 o
   7   6   7        1.27       -1.26      1.26 o
   8   6   7      201.44      176.30      3.85 o
   9   6   7       82.67       75.15      2.62 o
  10   6   7       39.16       43.42      2.98 o
  11   6   7      287.68      259.24      5.39 o
  12   6   7        0.19       -2.14      2.14 o
  13   6   7        5.33       -0.76      2.24 o
  14   6   7       10.56        7.95      2.61 o
  15   6   7      198.27      208.88      5.77 o
  16   6   7        0.18        3.60      2.67 o
  17   6   7       46.60       47.70      3.80 o
  18   6   7        0.32       -2.67      2.67 o
  19   6   7       79.92       91.25      4.79 o
   1   7   7      388.32      384.69      5.43 o
   2   7   7     1725.77     1724.22     15.76 o
   3   7   7      231.59      232.15      3.79 o
   4   7   7       74.79       75.01      2.71 o
   5   7   7      392.70      378.69      5.99 o
   6   7   7      270.94      261.26      5.06 o
   7   7   7      107.91       99.21      3.83 o
   8   7   7      124.30      110.38      3.68 o
   9   7   7        0.39       -1.73      1.73 o
  10   7   7        1.95       -1.99      1.99 o
  11   7   7      167.52      151.21      4.55 o
  12   7   7       27.30       27.63      2.86 o
  13   7   7      196.93      197.66      5.43 o
  14   7   7        6.87        3.94      2.57 o
  15   7   7       56.34       50.93      3.72 o
  16   7   7       69.11       54.46      3.91 o
  17   7   7        2.05        4.24      2.99 o
  18   7   7       10.88       12.83      3.28 o
   0   8   7       16.18       11.47      3.24 o
   1   8   7      152.25      148.06      5.73 o
   2   8   7      764.14      780.14     10.41 o
   3   8   7      447.27      449.68      6.59 o
   4   8   7      489.77      481.75      6.82 o
   5   8   7      147.78      159.98      4.66 o
   6   8   7      118.34      115.32      4.32 o
   7   8   7        0.14       -2.07      2.07 o
   8   8   7       21.27       20.35      2.62 o
   9   8   7       86.37       77.84      4.36 o
  10   8   7       25.68       20.05      3.34 o
  11   8   7        7.21        3.07      3.03 o
  12   8   7       64.99       49.59      4.33 o
  13   8   7       33.76       21.89      3.92 o
  14   8   7        1.32       -0.11      3.36 o
  15   8   7       79.68       74.89      5.56 o
  16   8   7       39.47       35.92      4.75 o
   1   9   7        0.00       -4.21      4.21 o
   2   9   7      103.03       84.71      4.77 o
   3   9   7       28.15       26.63      3.46 o
   4   9   7       42.11       37.47      3.81 o
   5   9   7       60.35       56.29      4.32 o
   6   9   7       67.22       73.17      3.63 o
   7   9   7       17.00       15.84      2.81 o
   8   9   7      148.85      129.50      5.23 o
   9   9   7        0.36        0.59      2.77 o
  10   9   7       85.48       90.43      5.12 o
  11   9   7        2.90        4.70      3.30 o
  12   9   7      117.00      103.97      5.55 o
  13   9   7        3.59        4.02      3.60 o
  14   9   7      310.45      351.10     11.08 o
   0  10   7      248.76      249.45     16.31 o
   1  10   7        0.67       -4.30      4.67 o
   2  10   7      168.71      173.14      6.55 o
   3  10   7       21.74       13.56      3.44 o
   4  10   7      299.66      300.68      8.18 o
   5  10   7       14.72       11.78      2.65 o
   6  10   7       50.74       53.75      3.51 o
   7  10   7        2.90       -1.58      2.97 o
   8  10   7      137.70      146.71      5.74 o
   9  10   7       10.99        7.87      3.30 o
  10  10   7      129.55      127.02      5.78 o
   1  11   7        7.39       10.01      3.63 o
   2  11   7        2.43        1.25      3.26 o
   3  11   7        3.71        2.67      3.45 o
   4  11   7       24.23       24.44      4.08 o
   0   0   8      450.66      530.87      9.51 o
   1   0   8     4058.16     3984.89     26.12 o
   2   0   8     3887.00     3760.36     24.82 o
   3   0   8     1969.80     1749.20     13.78 o
   4   0   8     2732.30     2697.41     20.22 o
   5   0   8     1646.73     1364.13     11.58 o
   6   0   8     1551.82     1526.54     13.50 o
   7   0   8      777.78      758.56      8.70 o
   8   0   8     1658.67     1642.51     15.67 o
   9   0   8      259.77      280.30      5.31 o
  10   0   8       10.15        4.62      1.50 o
  11   0   8       64.74       67.70      2.76 o
  12   0   8       44.60       48.54      2.15 o
  13   0   8     3304.65     3340.59     22.68 o
  14   0   8       80.81       73.93      2.81 o
  15   0   8      551.20      538.24      7.69 o
  16   0   8       16.50       13.17      4.28 o
  17   0   8       62.61       55.79      5.64 o
  18   0   8      325.52      289.27     10.29 o
  19   0   8       26.40       18.05      5.88 o
  20   0   8      109.95      100.74      7.46 o
  21   0   8      117.51      115.70      9.38 o
  22   0   8        3.40        3.85      5.62 o
  23   0   8      159.47      236.89     13.59 o
   1   1   8        3.06        3.15      0.81 o
   2   1   8     2133.57     2127.05     10.53 o
   3   1   8     7448.75     7647.76     35.58 o
   4   1   8        6.91        7.58      0.79 o
   5   1   8      123.01      139.23      1.99 o
   6   1   8     1932.18     1973.55     11.78 o
   7   1   8       48.02       85.17      2.00 o
   8   1   8     2197.59     2456.10     14.44 o
   9   1   8      577.11      498.52      4.71 o
  10   1   8     1003.65      946.26      6.28 o
  11   1   8      980.46      953.03      6.44 o
  12   1   8      214.36      209.86      2.90 o
  13   1   8      324.16      328.39      3.69 o
  14   1   8      787.34      780.95      6.04 o
  15   1   8        1.01        0.35      1.63 o
  16   1   8      475.28      456.60      6.73 o
  17   1   8     1561.21     1529.54     20.02 o
  18   1   8        1.35       -1.84      2.71 o
  19   1   8       21.38       25.07      3.58 o
  20   1   8       24.08       18.28      3.42 o
  21   1   8       72.15       64.99      4.79 o
  22   1   8        4.55        5.56      3.56 o
   0   2   8     1936.50     2087.67     13.60 o
   1   2   8     2233.96     2255.80     10.62 o
   2   2   8       24.34       14.44      0.96 o
   3   2   8      743.42      754.30      4.74 o
   4   2   8      695.27      802.42      4.71 o
   5   2   8      318.50      277.49      2.63 o
   6   2   8       81.75       96.50      1.68 o
   7   2   8        6.29       12.86      1.00 o
   8   2   8     1888.38     1997.08     11.40 o
   9   2   8        1.58        7.52      0.99 o
  10   2   8      228.60      236.48      2.85 o
  11   2   8       61.82       68.68      1.97 o
  12   2   8       20.75       26.19      1.65 o
  13   2   8      154.15      125.78      2.78 o
  14   2   8       26.09       24.53      2.06 o
  15   2   8       45.65       45.54      2.39 o
  16   2   8      275.44      296.96      4.81 o
  17   2   8        0.15        0.61      1.89 o
  18   2   8        0.61       -2.61      2.61 o
  19   2   8       83.16       91.49      4.90 o
  20   2   8        1.25       -2.19      2.95 o
  21   2   8        6.38        9.21      3.34 o
  22   2   8        0.17       -0.13      3.26 o
   1   3   8     3261.12     3234.39     17.98 o
   2   3   8      544.66      534.85      3.93 o
   3   3   8      276.16      334.73      3.10 o
   4   3   8      374.76      408.84      3.37 o
   5   3   8      275.01      320.43      2.90 o
   6   3   8      455.31      500.82      3.93 o
   7   3   8      358.64      340.56      3.06 o
   8   3   8       85.75       80.77      1.71 o
   9   3   8      419.59      399.16      3.62 o
  10   3   8     1126.35     1111.15      7.37 o
  11   3   8        4.64       11.93      1.19 o
  12   3   8      670.54      651.27      5.91 o
  13   3   8        7.20        1.11      1.62 o
  14   3   8        0.00       -1.55      1.55 o
  15   3   8      898.18      934.82      9.22 o
  16   3   8      122.11      131.47      3.59 o
  17   3   8      435.15      462.18      6.55 o
  18   3   8      117.75      107.78      4.14 o
  19   3   8        0.02       -2.81      2.81 o
  20   3   8      202.76      211.29      7.36 o
  21   3   8       24.97       23.49      3.82 o
  22   3   8        0.00       -3.30      3.30 o
   0   4   8      266.03      199.16      6.64 o
   1   4   8     9168.75     9429.39     41.99 o
   2   4   8     2565.63     2712.15     12.51 o
   3   4   8     1503.95     1579.22      7.72 o
   4   4   8      313.36      261.12      2.52 o
   5   4   8       68.47       61.49      1.26 o
   6   4   8        5.60        4.45      0.70 o
   7   4   8      152.61      166.91      2.31 o
   8   4   8        4.16        2.28      0.95 o
   9   4   8      758.18      771.27      5.56 o
  10   4   8     1182.15     1123.64      7.76 o
  11   4   8      233.03      239.85      3.39 o
  12   4   8        8.49        1.51      1.41 o
  13   4   8       15.18       13.36      1.72 o
  14   4   8       79.86       81.24      2.74 o
  15   4   8      123.35      121.94      3.42 o
  16   4   8        0.00        0.44      1.75 o
  17   4   8        5.96        4.90      1.92 o
  18   4   8       33.60       38.65      2.59 o
  19   4   8       52.85       61.40      3.22 o
  20   4   8       15.10       18.14      3.08 o
  21   4   8        2.35        2.58      2.94 o
   1   5   8     1190.59     1168.47      7.54 o
   2   5   8      120.52      123.86      2.12 o
   3   5   8      272.97      282.95      2.83 o
   4   5   8        0.04       -0.72      0.72 o
   5   5   8        1.86        0.67      0.93 o
   6   5   8       43.54       56.29      1.46 o
   7   5   8       21.71       15.03      1.10 o
   8   5   8       11.82        7.87      1.18 o
   9   5   8        5.70        5.32      1.08 o
  10   5   8        3.72       11.83      1.36 o
  11   5   8     1352.53     1278.28      8.89 o
  12   5   8        3.30       -1.15      1.46 o
  13   5   8      105.50       90.42      2.73 o
  14   5   8       29.78       26.97      1.97 o
  15   5   8        0.53       -1.66      1.66 o
  16   5   8       12.32       14.70      2.06 o
  17   5   8       11.04        3.47      2.17 o
  18   5   8        1.71        2.98      2.40 o
  19   5   8       62.41       68.48      4.12 o
  20   5   8       22.08       21.72      3.49 o
   0   6   8      922.42      932.09      9.28 o
   1   6   8       35.50       31.03      1.47 o
   2   6   8      397.79      433.28      4.21 o
   3   6   8      396.97      377.92      3.45 o
   4   6   8        2.64        8.20      1.24 o
   5   6   8     1338.20     1394.15      9.62 o
   6   6   8      466.43      457.44      5.06 o
   7   6   8      429.88      406.69      4.83 o
   8   6   8        0.30       -1.45      1.45 o
   9   6   8      465.81      475.88      5.91 o
  10   6   8      153.71      138.76      3.70 o
  11   6   8      465.74      430.80      6.86 o
  12   6   8        2.01        0.61      2.19 o
  13   6   8       75.01       76.35      3.78 o
  14   6   8       32.77       27.57      2.96 o
  15   6   8       48.83       51.39      3.63 o
  16   6   8       30.16       29.95      3.24 o
  17   6   8       27.47       27.68      3.40 o
  18   6   8        8.23        1.96      2.82 o
  19   6   8       33.03       34.83      3.82 o
   1   7   8        4.01        4.57      1.82 o
   2   7   8      488.18      470.96      5.69 o
   3   7   8       32.79       31.28      1.98 o
   4   7   8       57.97       43.63      2.62 o
   5   7   8       11.99       17.63      2.22 o
   6   7   8       64.62       72.91      3.22 o
   7   7   8      206.20      216.98      4.93 o
   8   7   8       80.24       58.30      2.79 o
   9   7   8      380.76      413.37      6.14 o
  10   7   8        2.21       -1.88      2.06 o
  11   7   8        3.73       -0.28      2.17 o
  12   7   8       61.22       57.66      3.41 o
  13   7   8      384.16      441.67      7.58 o
  14   7   8       13.22       15.52      2.92 o
  15   7   8       47.46       37.76      3.53 o
  16   7   8       54.29       56.16      3.97 o
  17   7   8       45.21       56.79      4.15 o
   0   8   8       97.92       87.89      9.54 o
   1   8   8      253.06      258.41     11.12 o
   2   8   8       51.41       36.98      3.34 o
   3   8   8      340.92      319.56      6.92 o
   4   8   8      288.97      268.39      5.23 o
   5   8   8       13.10       15.12      2.52 o
   6   8   8        0.76        4.18      2.32 o
   7   8   8      142.61      127.19      4.49 o
   8   8   8       52.54       46.29      3.21 o
   9   8   8      217.15      214.34      6.62 o
  10   8   8       31.32       31.47      3.66 o
  11   8   8       49.73       45.33      4.09 o
  12   8   8      200.93      217.57      7.39 o
  13   8   8       23.35       22.01      4.05 o
  14   8   8      107.80      112.73      6.14 o
  15   8   8      119.64      139.38      6.93 o
  16   8   8       66.28       81.64     14.03 o
   1   9   8        1.46       -4.22      4.22 o
   2   9   8        1.70       -1.69      2.86 o
   3   9   8        2.36        0.85      2.95 o
   4   9   8       98.17       76.58      4.87 o
   5   9   8       54.81       53.34      3.34 o
   6   9   8       59.46       72.06      3.70 o
   7   9   8      310.43      317.04      7.70 o
   8   9   8       44.00       45.34      3.85 o
   9   9   8      172.40      186.08      6.36 o
  10   9   8       47.60       37.89      4.02 o
  11   9   8       77.53       83.06      5.05 o
  12   9   8        1.07        1.23      3.38 o
  13   9   8      166.67      174.46      7.21 o
   0  10   8        1.66       -3.10     10.86 o
   1  10   8        1.14       -0.72      3.26 o
   2  10   8        0.02       -1.93      3.15 o
   3  10   8       30.13       32.72      4.11 o
   4  10   8        9.14        5.37      3.49 o
   5  10   8      124.64      121.72      6.15 o
   6  10   8       12.90       15.55      3.64 o
   7  10   8       78.70       59.07      4.08 o
   8  10   8        0.00       -1.49      2.84 o
   9  10   8       16.03        7.16      3.32 o
  10  10   8        0.69        1.44      3.49 o
   1  11   8       19.25       18.68      3.91 o
   2  11   8       22.88       29.16      4.20 o
   3  11   8        0.16        3.17      4.48 o
   1   1   9      411.98      459.14      3.39 o
   2   1   9     1420.57     1426.05      7.97 o
   3   1   9     1973.17     2115.07     11.18 o
   4   1   9      120.77      137.75      2.04 o
   5   1   9       20.74       17.80      1.08 o
   6   1   9     1023.82     1019.50      6.77 o
   7   1   9     1252.37     1306.11      8.99 o
   8   1   9      516.59      480.13      4.56 o
   9   1   9      146.65      140.05      2.84 o
  10   1   9      752.04      761.08      5.42 o
  11   1   9      442.15      444.42      4.14 o
  12   1   9       68.88       67.85      1.98 o
  13   1   9      779.56      791.04      6.72 o
  14   1   9       43.48       34.88      1.84 o
  15   1   9       24.31       34.04      2.30 o
  16   1   9      457.33      451.77      6.82 o
  17   1   9      173.96      159.71      5.95 o
  18   1   9        1.61        1.16      2.92 o
  19   1   9      111.22      101.90      5.27 o
  20   1   9       17.19       18.97      3.55 o
  21   1   9       29.76       43.25      4.47 o
  22   1   9       33.54       25.49      4.15 o
   0   2   9     6506.95     6973.60     41.21 o
   1   2   9       29.03       65.01      1.52 o
   2   2   9      154.45      139.86      1.88 o
   3   2   9        2.17        2.19      0.72 o
   4   2   9      152.19      132.45      1.86 o
   5   2   9     1256.54     1293.76      7.01 o
   6   2   9       54.54       58.22      1.57 o
   7   2   9      204.92      159.86      2.47 o
   8   2   9      611.55      583.23      4.78 o
   9   2   9        5.53        4.54      1.10 o
  10   2   9        1.17        3.23      1.18 o
  11   2   9     1311.63     1285.43      8.47 o
  12   2   9      571.57      565.70      5.12 o
  13   2   9      696.47      686.28      6.97 o
  14   2   9      335.97      322.44      5.16 o
  15   2   9       46.94       45.87      2.46 o
  16   2   9      203.78      216.26      5.08 o
  17   2   9        3.51        6.31      2.10 o
  18   2   9      204.35      200.49      7.14 o
  19   2   9        8.99        4.65      3.13 o
  20   2   9        3.47        6.15      3.18 o
  21   2   9       58.01       66.94      4.90 o
  22   2   9       13.04       12.32      3.86 o
   1   3   9     4883.04     4931.69     25.85 o
   2   3   9      456.51      491.10      4.35 o
   3   3   9       36.10       35.82      1.39 o
   4   3   9      635.73      664.74      4.75 o
   5   3   9     2570.80     2540.82     11.85 o
   6   3   9     1851.59     1838.82      9.52 o
   7   3   9       18.50       20.78      1.08 o
   8   3   9      309.92      283.33      3.30 o
   9   3   9     1585.66     1580.47      9.65 o
  10   3   9     1671.34     1694.33     10.20 o
  11   3   9      100.47      116.14      2.40 o
  12   3   9      195.50      209.93      3.76 o
  13   3   9      107.04      102.94      2.98 o
  14   3   9       96.19      101.83      3.10 o
  15   3   9       57.31       53.32      2.59 o
  16   3   9       87.39       92.07      3.18 o
  17   3   9       17.94       29.00      2.44 o
  18   3   9      215.70      226.67      5.09 o
  19   3   9      231.61      243.51      6.35 o
  20   3   9        7.45        8.81      3.34 o
  21   3   9      201.66      217.69      8.08 o
   0   4   9      655.39      687.75      6.56 o
   1   4   9      495.01      585.54      3.93 o
   2   4   9      912.73      847.86      4.92 o
   3   4   9      180.55      163.35      2.04 o
   4   4   9        0.43       -0.71      0.71 o
   5   4   9       11.18        3.95      0.73 o
   6   4   9      248.28      243.11      2.57 o
   7   4   9     1411.03     1392.07      7.91 o
   8   4   9      327.72      320.64      3.40 o
   9   4   9     1406.90     1365.77      8.70 o
  10   4   9       68.44       53.09      2.02 o
  11   4   9     1723.75     1802.62     11.75 o
  12   4   9       87.57       75.72      2.35 o
  13   4   9        8.81        5.63      1.66 o
  14   4   9       18.79       22.43      1.97 o
  15   4   9       31.59       32.28      2.20 o
  16   4   9        2.20        1.38      1.78 o
  17   4   9      185.06      204.10      4.45 o
  18   4   9      122.52      122.98      3.81 o
  19   4   9        1.85       -0.17      2.24 o
  20   4   9       12.70       20.61      3.20 o
  21   4   9      179.02      199.55      6.23 o
   1   5   9      758.26      743.48      5.16 o
   2   5   9      360.89      378.89      3.30 o
   3   5   9        6.33        4.68      0.77 o
   4   5   9       89.18       69.45      1.42 o
   5   5   9      151.40      121.65      2.05 o
   6   5   9        2.76        3.97      0.85 o
   7   5   9      470.23      471.53      3.94 o
   8   5   9        0.07       -1.02      1.02 o
   9   5   9        5.40        0.01      1.09 o
  10   5   9      261.22      244.44      3.36 o
  11   5   9        4.30       -1.30      1.30 o
  12   5   9      596.33      621.30      6.17 o
  13   5   9       12.35        8.84      1.78 o
  14   5   9        0.32       -0.85      1.59 o
  15   5   9        2.51        2.99      1.76 o
  16   5   9      164.75      198.80      4.19 o
  17   5   9       11.64        4.37      2.49 o
  18   5   9       16.70       12.25      2.76 o
  19   5   9       38.81       39.65      3.66 o
  20   5   9       17.71       22.19      3.40 o
   0   6   9      577.38      556.47      6.97 o
   1   6   9        1.69        0.03      1.25 o
   2   6   9      726.27      673.67      5.30 o
   3   6   9      575.75      573.40      4.85 o
   4   6   9       64.73       62.05      2.14 o
   5   6   9       29.51       12.96      1.96 o
   6   6   9     1052.39      961.64      8.09 o
   7   6   9       20.97       18.80      1.79 o
   8   6   9       13.41       10.08      1.74 o
   9   6   9      112.67      109.23      3.25 o
  10   6   9        1.79       -0.68      1.69 o
  11   6   9       29.67       31.89      2.85 o
  12   6   9        5.01       -0.41      2.22 o
  13   6   9       81.79       65.97      3.61 o
  14   6   9       51.25       53.06      3.50 o
  15   6   9       36.03       37.92      3.44 o
  16   6   9        0.56        1.19      2.73 o
  17   6   9       16.19       14.23      3.14 o
  18   6   9        5.05        6.38      3.10 o
  19   6   9       80.36      102.30     16.30 o
   1   7   9        7.22        1.03      2.44 o
   2   7   9        1.73       -2.30      2.30 o
   3   7   9      105.18      101.78      4.57 o
   4   7   9      530.84      555.16      8.18 o
   5   7   9     1985.44     1927.25     17.59 o
   6   7   9       52.47       35.04      3.03 o
   7   7   9       90.22       82.94      3.36 o
   8   7   9        0.62       -1.76      1.76 o
   9   7   9        3.80       -1.86      1.86 o
  10   7   9      180.86      171.01      4.69 o
  11   7   9        1.58       -2.10      2.22 o
  12   7   9       99.78       96.29      4.19 o
  13   7   9       41.62       50.06      3.52 o
  14   7   9       32.33       39.01      3.49 o
  15   7   9       20.65       13.90      3.20 o
  16   7   9        0.56        2.11      2.97 o
  17   7   9        0.31       -2.82      2.99 o
   0   8   9       26.86       20.05     13.58 o
   1   8   9      198.42      193.05     10.39 o
   2   8   9      299.89      299.40      6.82 o
   3   8   9       10.67        8.26      2.86 o
   4   8   9       79.57       67.69      4.56 o
   5   8   9       32.60       27.87      2.83 o
   6   8   9       32.22       36.71      3.81 o
   7   8   9       23.29       16.82      2.66 o
   8   8   9       23.25       20.27      2.85 o
   9   8   9        0.28       -1.10      2.77 o
  10   8   9        7.60        6.41      3.09 o
  11   8   9       32.14       34.36      4.04 o
  12   8   9       76.37       78.18      5.38 o
  13   8   9       80.59       90.98      5.54 o
  14   8   9        0.14        3.22      3.68 o
  15   8   9       11.07       12.18      4.24 o
   1   9   9       35.47       35.36      4.79 o
   2   9   9       41.28       32.46      4.02 o
   3   9   9        1.51       -1.96      2.88 o
   4   9   9       10.33       13.18      3.38 o
   5   9   9        6.98        4.88      3.57 o
   6   9   9        4.01        5.11      2.50 o
   7   9   9       38.15       41.72      3.47 o
   8   9   9       28.94       42.21      4.79 o
   9   9   9       26.08       33.35      3.76 o
  10   9   9        0.79       -2.96      2.96 o
  11   9   9       14.68       21.23      3.86 o
  12   9   9       31.90       38.49      4.52 o
   0  10   9       39.40       36.02      8.89 o
   1  10   9       72.86       66.89      5.05 o
   2  10   9       53.00       45.76      4.52 o
   3  10   9       22.08       26.51      3.91 o
   4  10   9       11.33       12.74      3.63 o
   5  10   9       29.19       32.72      4.36 o
   6  10   9        4.08        2.27      3.40 o
   7  10   9        0.01       -0.72      3.04 o
   8  10   9        4.76        3.76      3.31 o
   9  10   9        3.18        6.87      3.79 o
   0   0  10     2085.47     1894.94     19.79 o
   1   0  10     1630.85     1673.42     12.65 o
   2   0  10     3227.96     3250.26     22.27 o
   3   0  10     3845.88     3747.25     25.40 o
   4   0  10     1517.04     1681.40     14.06 o
   5   0  10    12385.18    13010.11     88.58 o
   6   0  10     5615.49     5785.29     41.45 o
   7   0  10     4172.81     4374.86     34.01 o
   8   0  10     3058.55     3359.45     28.78 o
   9   0  10      167.79      157.91      4.16 o
  10   0  10     2009.13     1948.36     18.95 o
  11   0  10     1092.50     1150.38     11.74 o
  12   0  10       23.42       14.81      2.19 o
  13   0  10      423.75      445.42      6.37 o
  14   0  10      199.06      226.32      5.77 o
  15   0  10     1091.88     1030.81     14.56 o
  16   0  10      660.21      693.82     15.26 o
  17   0  10       46.14       51.49      5.64 o
  18   0  10       76.91       82.03      7.22 o
  19   0  10      411.39      421.77     12.76 o
  20   0  10       20.87       15.79      5.05 o
  21   0  10      147.00      147.48      9.25 o
  22   0  10       26.84       23.94      5.96 o
   1   1  10      425.43      392.78      3.22 o
   2   1  10       23.04       32.22      1.11 o
   3   1  10      425.11      412.39      3.48 o
   4   1  10        2.23        8.18      0.91 o
   5   1  10      861.13      825.07      5.65 o
   6   1  10      903.86      922.48      6.51 o
   7   1  10        0.22        0.37      1.00 o
   8   1  10     2229.19     2183.42     13.03 o
   9   1  10      796.52      786.22      6.85 o
  10   1  10     1564.69     1592.66     11.47 o
  11   1  10     1675.32     1717.58     10.18 o
  12   1  10     1880.65     1849.49     11.40 o
  13   1  10      580.53      604.04      6.05 o
  14   1  10      690.86      669.64      7.03 o
  15   1  10       40.44       41.96      2.52 o
  16   1  10      485.99      460.49      8.53 o
  17   1  10        0.59        1.10      2.78 o
  18   1  10      267.24      249.12      8.03 o
  19   1  10       31.28       49.78      4.23 o
  20   1  10       64.04       49.27      4.33 o
  21   1  10        0.69       -3.18      3.18 o
  22   1  10        4.14        8.03      3.65 o
   0   2  10      613.14      553.97      5.21 o
   1   2  10        2.09       -0.68      0.68 o
   2   2  10     3454.67     3503.39     16.77 o
   3   2  10      359.48      347.94      3.08 o
   4   2  10      886.30      853.13      5.78 o
   5   2  10        6.27        3.04      0.93 o
   6   2  10      647.22      649.31      4.85 o
   7   2  10      223.87      202.41      2.70 o
   8   2  10        4.26        5.18      1.07 o
   9   2  10      176.83      202.27      2.97 o
  10   2  10      881.23      900.91      7.35 o
  11   2  10      278.80      265.58      3.50 o
  12   2  10     1011.12      972.28      7.52 o
  13   2  10      268.67      233.34      3.94 o
  14   2  10        8.04       11.00      1.90 o
  15   2  10      509.14      543.63      6.43 o
  16   2  10      140.32      134.23      3.84 o
  17   2  10        2.89        3.94      2.65 o
  18   2  10       13.76       10.43      3.24 o
  19   2  10       27.16       31.68      3.87 o
  20   2  10        7.59        7.42      3.36 o
  21   2  10       28.77       29.13      4.03 o
   1   3  10     1814.08     2010.91     10.80 o
   2   3  10      118.52      137.48      2.28 o
   3   3  10        0.09       -0.92      0.92 o
   4   3  10       52.69       52.41      1.49 o
   5   3  10     1068.56     1037.42      6.17 o
   6   3  10      100.96      104.25      1.96 o
   7   3  10       46.11       48.47      1.65 o
   8   3  10       68.82       64.45      1.94 o
   9   3  10      130.31      123.82      2.65 o
  10   3  10      937.40      975.55      6.95 o
  11   3  10      332.31      326.84      4.58 o
  12   3  10       95.70      101.18      3.00 o
  13   3  10        8.73        4.77      1.69 o
  14   3  10      634.53      614.27      6.71 o
  15   3  10       10.24        8.27      1.90 o
  16   3  10       81.87       83.76      3.12 o
  17   3  10       49.30       64.41      3.17 o
  18   3  10       26.01       34.03      3.40 o
  19   3  10       96.11      115.63      4.95 o
  20   3  10        7.66        8.83      2.97 o
  21   3  10        4.53        6.39      3.10 o
   0   4  10      218.40      247.78      3.88 o
   1   4  10       51.37       43.27      1.29 o
   2   4  10     1894.77     1853.01      9.16 o
   3   4  10      136.95      109.43      1.88 o
   4   4  10       39.74       43.17      1.48 o
   5   4  10       67.51       78.77      2.51 o
   6   4  10        3.29        3.45      0.97 o
   7   4  10       40.97       30.57      1.46 o
   8   4  10       79.77       81.82      1.85 o
   9   4  10      893.02      823.52      6.11 o
  10   4  10      452.27      447.40      5.00 o
  11   4  10      188.85      172.75      3.22 o
  12   4  10       17.59       15.65      1.60 o
  13   4  10      257.40      272.67      4.37 o
  14   4  10       78.51       71.43      2.73 o
  15   4  10      175.08      163.55      3.87 o
  16   4  10       27.37       28.87      2.39 o
  17   4  10       32.28       39.93      2.69 o
  18   4  10        0.77        2.48      2.09 o
  19   4  10        3.58        2.01      2.62 o
  20   4  10       38.75       50.99      3.91 o
   1   5  10     1904.13     1961.14     10.01 o
   2   5  10       17.73       20.87      1.27 o
   3   5  10     2023.60     2075.44     10.96 o
   4   5  10     2320.67     2318.04     12.19 o
   5   5  10        5.91        1.51      0.94 o
   6   5  10     1326.86     1291.95      7.19 o
   7   5  10       12.35       13.00      1.21 o
   8   5  10      400.83      433.16      4.03 o
   9   5  10      414.57      380.75      4.29 o
  10   5  10      638.97      657.76      6.13 o
  11   5  10       75.90       78.28      2.35 o
  12   5  10      338.45      346.10      4.65 o
  13   5  10       84.46       99.33      2.88 o
  14   5  10       88.17      100.03      2.99 o
  15   5  10      165.67      154.79      3.77 o
  16   5  10      186.38      197.78      4.42 o
  17   5  10        2.12        4.41      2.48 o
  18   5  10      206.51      220.34      6.06 o
  19   5  10       26.52       34.65      3.64 o
   0   6  10     9983.17    10042.05    102.78 o
   1   6  10     2304.34     2320.72     14.46 o
   2   6  10     1212.10     1239.44      8.99 o
   3   6  10     1822.23     1822.86     11.97 o
   4   6  10     2262.84     2304.24     15.44 o
   5   6  10      108.62      102.05      2.68 o
   6   6  10      356.95      357.90      4.42 o
   7   6  10        4.14        1.89      1.65 o
   8   6  10      124.28      121.40      3.28 o
   9   6  10       93.46       92.28      3.07 o
  10   6  10        3.04        0.52      1.74 o
  11   6  10       48.42       39.30      2.95 o
  12   6  10        2.25        1.76      2.33 o
  13   6  10       66.34       64.44      3.69 o
  14   6  10       25.68       14.86      2.93 o
  15   6  10       10.03       11.59      2.97 o
  16   6  10        0.87       -2.71      2.71 o
  17   6  10        4.72        5.27      3.03 o
  18   6  10       20.85       18.86      3.46 o
   1   7  10        4.95        8.17      2.33 o
   2   7  10       46.64       44.04      3.50 o
   3   7  10       20.73       18.51      2.91 o
   4   7  10       32.50       18.80      3.02 o
   5   7  10      179.71      153.98      4.83 o
   6   7  10      275.93      252.63      5.19 o
   7   7  10      156.24      144.52      4.32 o
   8   7  10      142.67      132.23      3.77 o
   9   7  10       92.24       97.62      3.47 o
  10   7  10      199.14      215.43      5.26 o
  11   7  10        4.37       -0.51      2.25 o
  12   7  10      105.52      109.86      4.77 o
  13   7  10       13.32       14.92      2.95 o
  14   7  10      673.89      715.82     10.31 o
  15   7  10      282.75      317.59      7.29 o
  16   7  10      175.54      223.11      6.67 o
   0   8  10      119.45       99.70     10.18 o
   1   8  10      160.58      165.68      6.58 o
   2   8  10      118.66      125.92      5.85 o
   3   8  10       60.05       43.24      3.64 o
   4   8  10      197.98      192.53      6.97 o
   5   8  10        7.53        8.40      3.35 o
   6   8  10       72.61       90.57      4.08 o
   7   8  10       18.33       15.29      2.79 o
   8   8  10       65.48       55.65      3.58 o
   9   8  10        0.09       -1.01      3.03 o
  10   8  10       12.52       16.09      3.40 o
  11   8  10        0.11       -1.12      3.15 o
  12   8  10        3.55        1.68      3.51 o
  13   8  10       21.13       20.26      5.11 o
  14   8  10       96.78      102.55      6.23 o
   1   9  10        4.14        2.63      3.34 o
   2   9  10       19.15       24.88      3.90 o
   3   9  10        0.75        1.50      3.18 o
   4   9  10        0.96        0.18      3.10 o
   5   9  10       46.23       45.65      4.41 o
   6   9  10        3.54        2.51      3.48 o
   7   9  10        8.41        8.04      2.80 o
   8   9  10       21.86       19.16      3.44 o
   9   9  10       48.06       50.24      4.25 o
  10   9  10        0.04       -0.96      3.18 o
  11   9  10        2.22        3.09      3.53 o
  12   9  10       11.88        8.58      4.28 o
   0  10  10        4.91        4.09      4.04 o
   1  10  10       56.05       54.81      7.15 o
   2  10  10       22.36       25.48      4.79 o
   3  10  10        4.10        6.13      3.59 o
   4  10  10       11.11        7.10      3.70 o
   5  10  10       18.35       15.37      4.14 o
   6  10  10        2.20       -2.40      3.60 o
   7  10  10        0.07        0.09      5.62 o
   8  10  10       33.78       28.13      4.28 o
   1   1  11       12.47       12.48      0.90 o
   2   1  11        0.11       -0.76      0.76 o
   3   1  11     2258.83     2428.58     12.94 o
   4   1  11     1522.91     1618.59      9.34 o
   5   1  11        2.24       -0.91      0.91 o
   6   1  11        0.29        1.38      0.93 o
   7   1  11        3.71       -1.04      1.04 o
   8   1  11      182.87      182.79      3.21 o
   9   1  11       26.77       21.86      1.63 o
  10   1  11      336.42      362.51      4.42 o
  11   1  11     1304.78     1313.14     10.43 o
  12   1  11       11.87       14.03      1.70 o
  13   1  11      486.11      444.46      5.28 o
  14   1  11     1083.90     1139.41      9.34 o
  15   1  11      123.57      118.84      4.21 o
  16   1  11       84.79       86.29      4.36 o
  17   1  11       29.30       25.48      3.56 o
  18   1  11        9.94       11.05      3.16 o
  19   1  11       38.23       40.45      4.08 o
  20   1  11       46.02       61.09      4.75 o
  21   1  11        1.81       -1.02      3.30 o
   0   2  11      513.40      540.27      5.42 o
   1   2  11     1745.52     1713.36      9.26 o
   2   2  11       31.04       15.19      1.07 o
   3   2  11     1208.36     1191.68      7.31 o
   4   2  11        8.16        4.58      1.01 o
   5   2  11     2736.43     2711.85     15.02 o
   6   2  11      124.05      136.17      2.47 o
   7   2  11       21.16       10.32      1.19 o
   8   2  11       27.78       30.05      1.62 o
   9   2  11       85.32       69.79      2.15 o
  10   2  11      339.89      313.73      4.20 o
  11   2  11       48.15       51.48      2.07 o
  12   2  11      398.43      390.68      4.88 o
  13   2  11       21.68       24.99      2.17 o
  14   2  11      992.78     1059.34      9.38 o
  15   2  11      158.16      154.47      3.87 o
  16   2  11       26.25       22.74      2.36 o
  17   2  11       15.04       13.40      2.57 o
  18   2  11        0.80       -0.07      2.62 o
  19   2  11       21.30       14.94      3.10 o
  20   2  11       17.10       13.80      3.47 o
  21   2  11       58.09       73.77      4.55 o
   1   3  11       44.54       34.24      1.29 o
   2   3  11       12.93       16.69      1.11 o
   3   3  11        6.42        3.15      0.94 o
   4   3  11      763.43      846.02      6.05 o
   5   3  11      359.74      353.59      3.86 o
   6   3  11      229.88      226.19      3.02 o
   7   3  11       21.87       18.06      1.32 o
   8   3  11      614.27      601.79      5.05 o
   9   3  11      750.89      709.33      6.14 o
  10   3  11      230.83      225.75      3.72 o
  11   3  11     1136.09     1119.86      9.20 o
  12   3  11      854.11      787.05      7.68 o
  13   3  11      999.07      948.75      8.54 o
  14   3  11       31.46       41.29      2.42 o
  15   3  11      479.62      481.36      6.14 o
  16   3  11       43.02       52.78      2.78 o
  17   3  11      467.35      487.86      6.52 o
  18   3  11      200.44      195.95      5.88 o
  19   3  11       22.04       14.89      3.02 o
  20   3  11      158.48      172.55      5.94 o
   0   4  11      784.21      694.82      6.70 o
   1   4  11     1450.07     1499.15      8.78 o
   2   4  11        6.76        5.33      1.54 o
   3   4  11     2683.48     2733.22     15.09 o
   4   4  11        6.26        2.25      1.10 o
   5   4  11     1064.36     1101.48      7.47 o
   6   4  11     1272.73     1301.43      8.14 o
   7   4  11        4.50       -0.90      1.14 o
   8   4  11      564.01      530.44      4.98 o
   9   4  11      167.74      160.01      3.12 o
  10   4  11      144.42      129.29      2.97 o
  11   4  11      251.56      254.05      3.88 o
  12   4  11       20.72       15.19      1.66 o
  13   4  11       32.47       30.95      2.10 o
  14   4  11        5.31        3.26      1.75 o
  15   4  11      110.71      113.41      3.42 o
  16   4  11      145.05      129.67      3.70 o
  17   4  11        8.40        0.66      1.96 o
  18   4  11      123.43      126.74      3.90 o
  19   4  11        1.20       -2.61      2.68 o
  20   4  11       62.55       81.03      4.47 o
   1   5  11       60.33       63.28      1.80 o
   2   5  11      675.48      637.12      4.95 o
   3   5  11      923.16      924.25      6.32 o
   4   5  11      439.57      421.29      3.66 o
   5   5  11       49.74       45.20      1.67 o
   6   5  11      142.76      144.95      2.37 o
   7   5  11       82.26       87.30      1.96 o
   8   5  11        4.68        0.78      1.25 o
   9   5  11      214.43      236.10      3.31 o
  10   5  11       46.96       53.36      2.00 o
  11   5  11       55.15       64.02      2.21 o
  12   5  11        6.41        2.70      1.58 o
  13   5  11      508.00      497.94      5.80 o
  14   5  11       48.35       64.45      2.74 o
  15   5  11      476.32      482.73      6.52 o
  16   5  11       36.35       34.24      2.83 o
  17   5  11      360.09      364.07      6.71 o
  18   5  11       24.74       25.74      3.15 o
  19   5  11       37.83       27.72      3.52 o
   0   6  11     2937.76     2940.48     27.03 o
   1   6  11     2412.79     2356.87     14.85 o
   2   6  11       48.88       37.21      2.57 o
   3   6  11       41.81       26.97      2.41 o
   4   6  11      122.79      120.15      3.14 o
   5   6  11        3.16        4.77      1.74 o
   6   6  11       20.21       23.47      2.04 o
   7   6  11       31.41       21.28      1.89 o
   8   6  11      240.16      229.77      4.32 o
   9   6  11        1.08       -0.50      1.72 o
  10   6  11       74.62       65.83      2.95 o
  11   6  11        6.31       -0.08      2.18 o
  12   6  11       46.20       45.35      3.24 o
  13   6  11       50.95       68.25      3.80 o
  14   6  11       55.52       62.79      3.85 o
  15   6  11       22.19       22.62      3.27 o
  16   6  11        0.32        3.17      2.88 o
  17   6  11        9.00        7.52      3.19 o
   1   7  11       15.80       15.28      2.93 o
   2   7  11      138.74      118.87      4.89 o
   3   7  11       26.08       21.07      3.19 o
   4   7  11      147.02      149.95      5.45 o
   5   7  11      148.91      129.65      4.97 o
   6   7  11      210.71      191.92      5.70 o
   7   7  11        0.02       -1.85      1.85 o
   8   7  11      152.68      149.02      4.13 o
   9   7  11       86.43       74.15      3.28 o
  10   7  11        9.72        4.66      2.37 o
  11   7  11        0.89       -0.56      2.32 o
  12   7  11        0.65       -1.60      2.44 o
  13   7  11       15.36       12.57      3.00 o
  14   7  11        3.66        2.62      2.95 o
  15   7  11       65.10       63.46      4.23 o
  16   7  11       27.15       22.94      3.61 o
   0   8  11       46.17       51.04      8.25 o
   1   8  11       14.96       20.02      3.58 o
   2   8  11       22.26       14.10      3.51 o
   3   8  11       27.63       24.62      3.76 o
   4   8  11       80.45       65.49      5.80 o
   5   8  11       22.40       26.57      3.83 o
   6   8  11       13.00       12.67      3.53 o
   7   8  11        9.00        8.25      2.58 o
   8   8  11       22.49       24.10      3.21 o
   9   8  11       75.48       77.28      5.67 o
  10   8  11       31.35       30.58      4.42 o
  11   8  11       19.70       19.11      3.95 o
  12   8  11       16.52       19.31      4.05 o
  13   8  11        4.81        6.56      3.83 o
  14   8  11        0.07       -3.44      3.62 o
   1   9  11        4.58        1.17      3.34 o
   2   9  11        0.23        2.34      3.45 o
   3   9  11       50.03       42.97      4.53 o
   4   9  11       24.86       24.87      4.04 o
   5   9  11       34.80       29.50      4.24 o
   6   9  11       26.04       28.44      4.14 o
   7   9  11       54.58       67.36      5.23 o
   8   9  11       21.78       16.30      3.47 o
   9   9  11       16.59       20.22      3.82 o
  10   9  11       35.22       37.70      4.31 o
  11   9  11       50.08       37.76      5.13 o
   0  10  11       42.52       46.46      5.90 o
   1  10  11      248.61      275.01      9.82 o
   2  10  11        7.60        6.16      3.69 o
   3  10  11       73.55       75.76      5.57 o
   4  10  11       11.54       13.56      4.52 o
   5  10  11       70.67       70.59      5.49 o
   6  10  11        0.01        1.36      6.79 o
   0   0  12      644.12      544.09      8.58 o
   1   0  12     1778.55     1877.36     14.43 o
   2   0  12     1372.60     1335.13     11.06 o
   3   0  12      232.26      242.67      4.02 o
   4   0  12        8.92       13.97      1.60 o
   5   0  12      848.84      897.97      8.50 o
   6   0  12      134.50       83.59      2.97 o
   7   0  12      122.52      106.78      3.53 o
   8   0  12      331.43      419.72      6.51 o
   9   0  12      849.02      901.90     11.05 o
  10   0  12      102.88       95.65      4.03 o
  11   0  12        0.77        0.25      2.26 o
  12   0  12      234.39      242.25      7.44 o
  13   0  12       27.68       29.71      3.17 o
  14   0  12      255.99      238.70      6.16 o
  15   0  12      284.38      285.78      7.28 o
  16   0  12       12.51        8.29      4.13 o
  17   0  12       75.82       86.63      6.73 o
  18   0  12        2.55        1.13      4.07 o
  19   0  12       45.74       49.49      6.31 o
  20   0  12       39.78       46.82      6.55 o
  21   0  12        4.08       -1.87      4.95 o
   1   1  12      414.75      438.65      3.75 o
   2   1  12     1597.81     1705.09      9.43 o
   3   1  12      838.21      926.93      6.05 o
   4   1  12        3.13        1.73      0.97 o
   5   1  12       26.34       22.66      1.30 o
   6   1  12     2249.14     2341.85     13.27 o
   7   1  12       50.78       57.27      2.01 o
   8   1  12      252.43      237.29      3.63 o
   9   1  12      963.43      974.79      8.00 o
  10   1  12      484.12      533.08      6.30 o
  11   1  12      597.12      636.64      6.59 o
  12   1  12      179.75      172.38      3.54 o
  13   1  12       43.02       44.61      2.35 o
  14   1  12      141.85      143.69      4.29 o
  15   1  12        4.41        0.02      2.17 o
  16   1  12       93.22       96.76      3.91 o
  17   1  12      228.09      212.62      8.02 o
  18   1  12      169.10      179.44      5.82 o
  19   1  12       90.16       80.43      4.53 o
  20   1  12       85.98       93.52      4.83 o
  21   1  12      123.22      132.42      5.75 o
   0   2  12     1559.82     1494.02     11.97 o
   1   2  12      411.35      439.86      3.77 o
   2   2  12      201.12      153.28      2.31 o
   3   2  12      538.14      565.98      4.55 o
   4   2  12      176.88      140.61      2.37 o
   5   2  12        0.02        0.11      0.96 o
   6   2  12      102.78       77.93      2.15 o
   7   2  12      113.30      103.22      2.60 o
   8   2  12      181.76      176.61      3.41 o
   9   2  12      949.04      924.24      7.57 o
  10   2  12      186.06      170.87      3.35 o
  11   2  12      532.80      542.81      6.03 o
  12   2  12      209.55      232.29      4.17 o
  13   2  12      260.10      269.28      4.54 o
  14   2  12       68.20       67.27      2.80 o
  15   2  12        0.17       -1.64      1.83 o
  16   2  12        1.08       -2.00      2.14 o
  17   2  12       18.09       11.42      2.57 o
  18   2  12        6.27        5.25      2.91 o
  19   2  12       27.86       36.20      3.69 o
  20   2  12        9.33       10.43      3.05 o
   1   3  12        3.80        2.12      0.91 o
   2   3  12       35.33       24.56      1.34 o
   3   3  12       48.42       54.02      1.79 o
   4   3  12       23.75       30.64      1.53 o
   5   3  12      337.21      342.10      4.10 o
   6   3  12       24.81       27.73      1.61 o
   7   3  12        0.02       -1.19      1.19 o
   8   3  12      282.62      268.09      3.65 o
   9   3  12       42.44       28.70      1.78 o
  10   3  12       12.66        8.18      1.57 o
  11   3  12      308.87      294.60      4.46 o
  12   3  12       10.56       14.96      1.97 o
  13   3  12       12.01       14.90      1.99 o
  14   3  12       45.73       43.32      2.46 o
  15   3  12       99.13       99.49      3.32 o
  16   3  12       32.04       33.33      2.54 o
  17   3  12      491.95      495.40      7.60 o
  18   3  12       17.05       11.22      3.07 o
  19   3  12       20.48       17.64      3.24 o
  20   3  12        0.74       -2.31      2.89 o
   0   4  12      314.37      302.85      5.08 o
   1   4  12     1351.74     1358.45      8.88 o
   2   4  12      426.65      405.98      4.03 o
   3   4  12       17.07       19.68      1.45 o
   4   4  12       10.72        9.06      1.35 o
   5   4  12        7.22       10.57      1.31 o
   6   4  12       53.76       56.76      1.98 o
   7   4  12      597.03      569.64      5.22 o
   8   4  12      617.14      581.78      5.25 o
   9   4  12       78.67       73.53      2.22 o
  10   4  12        0.71       -0.53      1.43 o
  11   4  12      182.34      147.69      3.42 o
  12   4  12      388.99      371.68      5.00 o
  13   4  12       28.34       27.24      2.16 o
  14   4  12       81.31       85.57      3.02 o
  15   4  12       68.11       61.89      2.86 o
  16   4  12       46.52       35.89      2.53 o
  17   4  12        4.60        6.50      2.18 o
  18   4  12        0.30       -0.31      2.45 o
  19   4  12       32.34       33.50      4.01 o
   1   5  12      196.15      179.00      3.92 o
   2   5  12       70.61       76.08      1.95 o
   3   5  12       61.86       60.23      1.72 o
   4   5  12      174.85      151.41      2.90 o
   5   5  12      137.59      134.79      2.43 o
   6   5  12      110.99       94.02      2.23 o
   7   5  12      118.93      109.16      3.09 o
   8   5  12       17.64       29.17      1.61 o
   9   5  12       61.46       57.57      1.94 o
  10   5  12      107.98      108.22      2.61 o
  11   5  12      109.55      102.71      2.64 o
  12   5  12        2.89        5.30      1.66 o
  13   5  12        2.86        0.10      1.75 o
  14   5  12       17.05       12.67      2.05 o
  15   5  12       97.55       99.64      3.30 o
  16   5  12        0.22       -0.63      2.47 o
  17   5  12       23.37       21.92      2.92 o
  18   5  12       12.24        7.86      2.78 o
   0   6  12      183.62      167.19      4.80 o
   1   6  12       18.96       13.01      1.76 o
   2   6  12       87.32       77.31      2.53 o
   3   6  12     1097.68     1073.68      9.03 o
   4   6  12       45.30       53.88      2.46 o
   5   6  12        5.13        8.84      1.81 o
   6   6  12       37.67       35.38      2.38 o
   7   6  12       72.09       70.55      2.89 o
   8   6  12      307.43      280.20      4.94 o
   9   6  12       41.14       46.25      2.43 o
  10   6  12      382.68      383.43      5.90 o
  11   6  12        5.52        5.72      2.40 o
  12   6  12        6.76        3.51      2.54 o
  13   6  12       38.97       33.28      3.34 o
  14   6  12       25.84       28.47      3.26 o
  15   6  12        1.23        0.06      2.72 o
  16   6  12       28.34       44.77      3.90 o
  17   6  12        0.04       -0.56      3.00 o
   1   7  12       93.71       93.27      4.52 o
   2   7  12       14.06       15.35      2.99 o
   3   7  12        0.00       -2.53      2.54 o
   4   7  12        0.12        0.22      2.50 o
   5   7  12       48.66       50.62      3.68 o
   6   7  12      212.65      215.22      5.29 o
   7   7  12        5.42        0.38      2.36 o
   8   7  12       58.33       69.54      3.18 o
   9   7  12       65.82       60.77      3.29 o
  10   7  12      178.34      219.31      5.59 o
  11   7  12       37.28       38.47      3.25 o
  12   7  12       55.30       68.17      4.01 o
  13   7  12       42.55       52.79      3.89 o
  14   7  12       38.84       29.83      3.54 o
  15   7  12        7.26        4.23      3.05 o
   0   8  12        5.81        5.82      3.95 o
   1   8  12        5.64        3.17      3.38 o
   2   8  12      205.95      216.38      7.75 o
   3   8  12        3.08       -2.48      3.23 o
   4   8  12      261.23      281.29      8.34 o
   5   8  12       11.14        8.52      3.57 o
   6   8  12      293.74      306.24      8.75 o
   7   8  12        0.05       -3.17      3.17 o
   8   8  12       16.75       11.58      3.80 o
   9   8  12       15.41        5.64      3.85 o
  10   8  12       28.62       30.35      4.11 o
  11   8  12        0.16       -0.92      3.42 o
  12   8  12       10.47        8.41      6.07 o
  13   8  12      117.51      126.18      8.43 o
   1   9  12        3.77       12.08      3.73 o
   2   9  12       16.47        9.09      4.99 o
   3   9  12        0.01        4.75      3.47 o
   4   9  12       38.47       33.98      4.45 o
   5   9  12        0.66        1.34      3.43 o
   6   9  12       56.75       53.31      5.08 o
   7   9  12       43.62       37.98      4.70 o
   8   9  12       28.34       37.80      5.69 o
   9   9  12       44.65       39.41      7.06 o
  10   9  12      134.24      173.13      8.11 o
   0  10  12       73.30       78.42     10.49 o
   1  10  12        0.81       -0.21      3.16 o
   2  10  12        1.03       -0.58      3.66 o
   3  10  12        5.31        2.16      3.85 o
   4  10  12       23.47       28.55      4.81 o
   1   1  13        0.21       -0.88      0.88 o
   2   1  13      325.31      335.45      3.40 o
   3   1  13      507.81      528.06      4.36 o
   4   1  13        3.58        5.00      1.06 o
   5   1  13      269.76      249.46      3.15 o
   6   1  13        1.71        4.18      1.14 o
   7   1  13      130.16      125.90      3.23 o
   8   1  13      113.97      101.78      3.21 o
   9   1  13      285.62      272.50      4.36 o
  10   1  13       10.20        9.71      1.95 o
  11   1  13      362.07      361.00      5.48 o
  12   1  13        3.31        2.40      2.01 o
  13   1  13      552.88      598.06      7.22 o
  14   1  13       31.49       26.59      2.50 o
  15   1  13      193.65      163.09      4.37 o
  16   1  13      122.12      111.40      4.22 o
  17   1  13      166.18      160.33      5.48 o
  18   1  13       95.84       88.59      4.61 o
  19   1  13       18.93       15.14      3.13 o
  20   1  13       53.68       44.56      3.97 o
   0   2  13     1006.65      939.71      8.74 o
   1   2  13      197.57      166.81      2.48 o
   2   2  13      228.53      221.03      2.76 o
   3   2  13      551.41      567.01      4.63 o
   4   2  13       91.02       93.06      2.29 o
   5   2  13      294.97      310.47      3.95 o
   6   2  13       66.71       73.28      2.41 o
   7   2  13     1933.94     1985.17     13.59 o
   8   2  13      240.98      221.83      3.87 o
   9   2  13       38.80       35.89      2.15 o
  10   2  13     1850.84     1782.41     13.24 o
  11   2  13      381.90      387.40      4.92 o
  12   2  13       14.81        8.19      1.77 o
  13   2  13       41.09       35.98      2.23 o
  14   2  13      132.27      128.69      3.62 o
  15   2  13       12.06        8.96      2.45 o
  16   2  13       16.75       17.16      2.66 o
  17   2  13      408.87      436.20      8.05 o
  18   2  13       19.31       21.87      3.31 o
  19   2  13        6.56        9.44      3.30 o
  20   2  13        1.33       -1.19      2.99 o
   1   3  13      385.13      378.44      3.89 o
   2   3  13      146.68      134.67      2.50 o
   3   3  13      416.42      408.06      4.44 o
   4   3  13        4.26        5.81      1.38 o
   5   3  13      663.80      637.61      5.99 o
   6   3  13      283.98      273.72      3.94 o
   7   3  13     1920.95     1900.89     11.92 o
   8   3  13      336.39      374.99      4.62 o
   9   3  13      171.03      182.10      3.41 o
  10   3  13       16.56       13.33      1.62 o
  11   3  13      570.12      585.18      6.01 o
  12   3  13      251.95      252.80      4.34 o
  13   3  13      215.55      235.83      4.48 o
  14   3  13        9.92        6.86      2.00 o
  15   3  13      361.00      427.34      6.00 o
  16   3  13       52.51       46.54      3.37 o
  17   3  13       30.81       21.66      2.94 o
  18   3  13       95.92       93.68      4.57 o
  19   3  13      144.59      142.95      5.55 o
   0   4  13     1056.76     1051.66     10.44 o
   1   4  13     4084.07     4033.28     21.90 o
   2   4  13      183.46      169.40      3.77 o
   3   4  13     1090.11     1077.71      8.49 o
   4   4  13      272.40      245.69      4.24 o
   5   4  13      847.46      809.06      6.42 o
   6   4  13       25.22       20.94      1.63 o
   7   4  13      430.27      418.80      4.66 o
   8   4  13      256.15      262.82      3.81 o
   9   4  13       94.32      102.90      2.77 o
  10   4  13      532.03      527.42      5.43 o
  11   4  13        4.71       -0.51      1.45 o
  12   4  13       41.37       37.24      2.24 o
  13   4  13       18.97       12.18      1.95 o
  14   4  13      175.95      186.25      4.11 o
  15   4  13       60.26       59.98      2.91 o
  16   4  13        1.76        3.57      2.11 o
  17   4  13       34.39       26.71      2.71 o
  18   4  13       29.99       30.45      3.23 o
  19   4  13       69.97       76.00      4.32 o
   1   5  13      381.43      367.02      3.89 o
   2   5  13     1119.13     1102.42      8.43 o
   3   5  13       73.29       61.19      1.97 o
   4   5  13      257.22      217.59      3.01 o
   5   5  13     3039.79     3002.84     16.17 o
   6   5  13      264.35      271.85      3.62 o
   7   5  13       18.84       19.74      1.62 o
   8   5  13      267.06      226.26      3.39 o
   9   5  13      505.37      501.68      4.78 o
  10   5  13       11.25       13.98      1.53 o
  11   5  13      334.47      345.56      4.64 o
  12   5  13       24.01       15.20      1.95 o
  13   5  13      196.34      196.62      4.14 o
  14   5  13        0.00       -1.30      1.86 o
  15   5  13      120.52      148.82      4.70 o
  16   5  13       38.25       52.86      3.52 o
  17   5  13       39.85       62.52      3.77 o
  18   5  13        0.28        0.00      6.40 o
   0   6  13      244.15      239.69      5.34 o
   1   6  13      174.95      164.64      3.30 o
   2   6  13      273.25      248.90      4.26 o
   3   6  13       27.39       21.51      2.03 o
   4   6  13        0.01       -0.83      1.68 o
   5   6  13       95.48       98.67      3.22 o
   6   6  13       83.02       91.14      3.22 o
   7   6  13       30.40       28.94      2.36 o
   8   6  13        1.17        4.38      1.96 o
   9   6  13      141.83      147.92      3.74 o
  10   6  13       11.05       12.83      2.09 o
  11   6  13       71.53       68.49      3.60 o
  12   6  13      107.15      120.75      4.27 o
  13   6  13        2.25        5.05      2.76 o
  14   6  13       51.82       50.37      3.92 o
  15   6  13       11.31       12.59      3.21 o
  16   6  13        0.66        1.58      3.01 o
   1   7  13        0.45        0.19      2.71 o
   2   7  13      387.14      385.80      8.18 o
   3   7  13      212.31      171.94      5.86 o
   4   7  13        1.01       -0.95      2.68 o
   5   7  13       35.29       40.93      3.68 o
   6   7  13       93.31       88.11      4.02 o
   7   7  13       62.99       59.49      3.53 o
   8   7  13       23.07       16.53      2.86 o
   9   7  13      132.22      141.41      4.98 o
  10   7  13       24.67       28.64      3.15 o
  11   7  13       19.53       15.02      2.96 o
  12   7  13       83.10       72.98      4.16 o
  13   7  13       14.39       15.86      3.89 o
  14   7  13        8.87        6.80      3.18 o
   0   8  13       18.25       17.15      4.82 o
   1   8  13      284.46      260.13      9.08 o
   2   8  13        4.10        1.74      3.57 o
   3   8  13       40.13       47.06      4.74 o
   4   8  13        0.10       -0.14      3.54 o
   5   8  13       76.52       69.00      5.40 o
   6   8  13       43.98       34.08      4.51 o
   7   8  13        0.01       -3.41      3.41 o
   8   8  13       16.56       13.70      4.00 o
   9   8  13        5.68        5.75      4.64 o
  10   8  13       24.64       36.53      6.01 o
  11   8  13      126.76      122.46      6.33 o
  12   8  13       73.64       81.35      5.87 o
   1   9  13        1.77        2.58      3.12 o
   2   9  13       69.93       76.91      6.00 o
   3   9  13       44.93       51.61      5.11 o
   4   9  13       40.35       45.35      4.88 o
   5   9  13       27.59       20.41      4.19 o
   6   9  13       20.84       18.65      4.45 o
   7   9  13        7.08        7.76      4.79 o
   8   9  13        2.84        1.91      4.68 o
   9   9  13       35.25       42.11      7.98 o
   0  10  13       11.43        3.62      9.05 o
   0   0  14        3.10       -2.16      2.16 o
   1   0  14     2705.73     2825.83     20.78 o
   2   0  14     1984.12     2064.31     16.14 o
   3   0  14     1434.21     1476.87     12.63 o
   4   0  14     1287.76     1360.80     11.88 o
   5   0  14      433.04      411.77      5.74 o
   6   0  14      853.04      839.63      8.74 o
   7   0  14        0.08       -1.73      1.73 o
   8   0  14       10.22       14.18      2.19 o
   9   0  14      468.87      469.84      8.55 o
  10   0  14     1416.22     1402.62     18.02 o
  11   0  14     1938.70     1879.83     22.45 o
  12   0  14      332.40      325.14      8.19 o
  13   0  14      259.68      272.46      7.90 o
  14   0  14        3.38        6.33      3.22 o
  15   0  14      110.60      108.56      4.85 o
  16   0  14       17.18       18.15      3.81 o
  17   0  14        2.41       -3.24      3.36 o
  18   0  14        0.72       -1.52      3.48 o
  19   0  14       99.12      119.04      6.78 o
  20   0  14       34.04       39.69      5.21 o
   1   1  14      101.22      118.79      2.25 o
   2   1  14       68.12       63.30      1.77 o
   3   1  14      128.43      145.00      2.55 o
   4   1  14      557.19      584.19      4.82 o
   5   1  14      190.46      199.61      2.99 o
   6   1  14      401.86      372.14      4.53 o
   7   1  14        0.01       -1.28      1.28 o
   8   1  14       52.98       45.81      2.26 o
   9   1  14      521.46      531.25      6.20 o
  10   1  14     1925.02     1937.05     14.91 o
  11   1  14       19.35       16.30      2.33 o
  12   1  14      896.32      891.47      9.74 o
  13   1  14      937.18      915.53      9.36 o
  14   1  14      401.29      403.37      6.49 o
  15   1  14      352.29      344.44      5.79 o
  16   1  14      144.01      147.22      4.44 o
  17   1  14      186.21      173.30      5.38 o
  18   1  14      177.37      206.69      5.84 o
  19   1  14       32.38       44.86      3.61 o
  20   1  14       52.72       58.26      4.93 o
   0   2  14      184.34      185.91      4.22 o
   1   2  14      449.05      478.41      4.59 o
   2   2  14      409.94      394.36      4.19 o
   3   2  14       90.82       99.44      2.43 o
   4   2  14     2156.10     2211.34     13.24 o
   5   2  14       16.50        9.91      1.62 o
   6   2  14     1938.54     1926.60     13.36 o
   7   2  14       33.62       37.62      2.10 o
   8   2  14      706.66      700.36      6.89 o
   9   2  14       24.47       15.14      1.97 o
  10   2  14      432.69      421.15      5.61 o
  11   2  14       45.49       44.95      2.45 o
  12   2  14       24.87       19.76      2.11 o
  13   2  14        0.96        1.14      1.89 o
  14   2  14       30.11       19.44      2.36 o
  15   2  14      325.44      326.03      5.76 o
  16   2  14      209.17      203.74      5.62 o
  17   2  14       13.75       22.57      2.99 o
  18   2  14       35.33       35.53      3.26 o
  19   2  14       22.96       24.96      3.45 o
   1   3  14        0.41       -1.13      1.13 o
   2   3  14      126.40      135.29      2.72 o
   3   3  14      210.81      198.71      4.09 o
   4   3  14     1120.85     1191.08      9.00 o
   5   3  14      877.21      810.73      7.22 o
   6   3  14      164.65      173.54      3.52 o
   7   3  14        0.00       -1.51      1.51 o
   8   3  14      167.49      156.88      3.28 o
   9   3  14       37.64       26.77      1.87 o
  10   3  14      119.33      120.15      3.31 o
  11   3  14       67.77       71.50      2.79 o
  12   3  14       12.29       10.61      1.92 o
  13   3  14       50.04       50.87      2.52 o
  14   3  14      158.36      137.34      3.59 o
  15   3  14        1.22       -1.58      2.05 o
  16   3  14        1.41       -2.22      2.33 o
  17   3  14        0.26       -0.03      2.46 o
  18   3  14       12.29       10.83      3.26 o
  19   3  14        2.81       -0.79      2.86 o
   0   4  14      399.19      388.31      6.18 o
   1   4  14      653.55      658.24      5.72 o
   2   4  14      249.55      243.07      3.57 o
   3   4  14       78.45       70.55      2.20 o
   4   4  14      603.96      602.66      5.44 o
   5   4  14      277.10      279.46      3.74 o
   6   4  14       18.41       17.36      1.64 o
   7   4  14       36.31       30.78      1.84 o
   8   4  14       10.99        2.31      1.52 o
   9   4  14        9.37        8.23      1.66 o
  10   4  14        3.25        1.31      1.58 o
  11   4  14       84.70       75.65      2.63 o
  12   4  14       10.17        9.13      1.84 o
  13   4  14       11.52        5.26      1.78 o
  14   4  14       58.01       73.32      2.90 o
  15   4  14      198.04      207.60      4.81 o
  16   4  14      183.50      168.81      4.47 o
  17   4  14       30.36       36.31      3.21 o
  18   4  14        8.85        5.79      2.99 o
   1   5  14      203.03      214.33      3.08 o
   2   5  14       34.38       32.81      1.65 o
   3   5  14       15.84        8.16      1.34 o
   4   5  14        0.03       -1.30      1.30 o
   5   5  14      649.86      604.82      5.43 o
   6   5  14        7.78        4.82      1.40 o
   7   5  14        3.05        2.73      1.38 o
   8   5  14      162.47      164.41      3.12 o
   9   5  14        3.74        3.95      1.47 o
  10   5  14       44.76       56.44      2.23 o
  11   5  14       23.81       24.20      1.95 o
  12   5  14       81.81       80.54      2.74 o
  13   5  14       61.03       65.35      2.71 o
  14   5  14      108.62      122.18      3.74 o
  15   5  14       12.07       18.81      2.89 o
  16   5  14      265.04      318.13      6.59 o
  17   5  14       42.36       37.91      3.41 o
   0   6  14      216.08      210.53      5.21 o
   1   6  14       11.38       11.90      1.84 o
   2   6  14      546.84      561.06      7.76 o
   3   6  14      213.65      228.17      4.87 o
   4   6  14      445.61      445.04      6.06 o
   5   6  14       37.77       44.59      2.66 o
   6   6  14       11.54       15.93      2.25 o
   7   6  14        1.84        1.59      2.01 o
   8   6  14       28.94       19.33      2.51 o
   9   6  14        0.04       -0.36      2.01 o
  10   6  14       18.47       18.72      2.46 o
  11   6  14       65.57       73.89      3.46 o
  12   6  14        0.26       -2.12      2.26 o
  13   6  14        1.29        1.09      2.50 o
  14   6  14       54.31       57.15      3.74 o
  15   6  14       37.52       33.53      3.44 o
   1   7  14       99.45       67.16      4.43 o
   2   7  14      210.00      214.84      7.07 o
   3   7  14      172.51      157.21      5.94 o
   4   7  14      100.31      103.19      5.09 o
   5   7  14        1.47        0.67      2.44 o
   6   7  14      143.82      130.14      4.78 o
   7   7  14       69.61       72.98      3.92 o
   8   7  14      127.34      118.93      4.69 o
   9   7  14        0.24       -0.24      2.72 o
  10   7  14      250.10      274.17      7.53 o
  11   7  14      223.83      244.83     13.28 o
  12   7  14       52.28       56.98      4.00 o
  13   7  14       63.98       70.69      4.46 o
   0   8  14     1860.79     1763.90     28.69 o
   1   8  14       31.91       37.72     10.01 o
   2   8  14      636.71      627.66     13.36 o
   3   8  14       71.82       81.51      6.07 o
   4   8  14      175.93      171.61      7.58 o
   5   8  14       55.13       57.80      5.15 o
   6   8  14       32.44       49.39      4.94 o
   7   8  14        6.24        4.22      3.75 o
   8   8  14        2.82        1.77      4.63 o
   9   8  14        7.85       12.41      5.26 o
  10   8  14       18.94       32.35      5.94 o
  11   8  14       29.31       21.94      6.05 o
   1   9  14        5.26        0.75      3.33 o
   2   9  14      116.38      129.07      5.99 o
   3   9  14       43.92       44.85      5.15 o
   4   9  14        6.14       11.88      4.11 o
   5   9  14       14.24       18.61      4.45 o
   6   9  14       20.97       23.84      4.70 o
   7   9  14       18.11       24.44      7.04 o
   1   1  15       42.87       46.82      1.79 o
   2   1  15      109.66      113.57      2.57 o
   3   1  15      123.06      116.57      2.62 o
   4   1  15       82.78       91.80      2.40 o
   5   1  15      402.67      387.63      4.35 o
   6   1  15       18.40       24.55      1.70 o
   7   1  15      419.97      413.71      5.01 o
   8   1  15        1.57       -1.55      1.55 o
   9   1  15      445.14      456.10      5.88 o
  10   1  15      168.51      188.86      5.09 o
  11   1  15       88.95       64.84      3.27 o
  12   1  15      197.94      182.61      5.71 o
  13   1  15      128.91      136.66      4.07 o
  14   1  15       56.32       54.63      3.09 o
  15   1  15       31.53       33.69      2.83 o
  16   1  15       37.32       36.40      2.94 o
  17   1  15      157.54      166.28      5.30 o
  18   1  15       39.75       42.96      3.44 o
  19   1  15        7.54        7.94      2.87 o
   0   2  15      997.44     1046.82     10.88 o
   1   2  15      569.05      556.27      5.18 o
   2   2  15      178.18      182.13      3.08 o
   3   2  15       20.95       15.53      1.57 o
   4   2  15       61.23       58.65      2.12 o
   5   2  15       17.67       14.14      1.63 o
   6   2  15       11.81        8.10      1.58 o
   7   2  15       38.85       21.95      2.00 o
   8   2  15        5.15        0.10      1.73 o
   9   2  15      792.33      807.64      8.01 o
  10   2  15      317.33      326.25      5.03 o
  11   2  15       33.84       37.55      2.38 o
  12   2  15        0.04        0.47      1.84 o
  13   2  15       80.06       76.91      3.25 o
  14   2  15        0.01       -0.72      2.14 o
  15   2  15       40.24       42.64      2.97 o
  16   2  15       95.86      109.97      4.04 o
  17   2  15       22.57       16.08      2.80 o
  18   2  15       19.98       23.29      3.13 o
  19   2  15       12.12       14.86      5.25 o
   1   3  15        0.03       -0.87      1.30 o
   2   3  15       21.16       24.60      1.68 o
   3   3  15      197.11      190.16      4.07 o
   4   3  15      570.81      550.90      5.32 o
   5   3  15      472.21      501.43      5.62 o
   6   3  15       83.28       63.45      2.47 o
   7   3  15       33.64       38.32      2.20 o
   8   3  15       74.94       76.74      2.61 o
   9   3  15       66.75       80.91      2.71 o
  10   3  15       25.71       12.98      1.83 o
  11   3  15        3.80        0.14      1.71 o
  12   3  15       62.35       60.44      2.80 o
  13   3  15       22.78       25.47      2.38 o
  14   3  15      429.41      445.84      6.58 o
  15   3  15        0.79       -2.12      2.12 o
  16   3  15       21.92       25.74      2.81 o
  17   3  15       60.49       63.16      3.62 o
  18   3  15        0.23       -1.33      2.66 o
   0   4  15        2.42       -0.23      1.97 o
   1   4  15      661.63      656.78      5.83 o
   2   4  15      178.09      183.10      3.31 o
   3   4  15       25.70       20.32      1.69 o
   4   4  15      214.56      219.64      3.46 o
   5   4  15      209.24      210.47      3.58 o
   6   4  15      116.23      104.43      2.80 o
   7   4  15      218.57      215.89      3.71 o
   8   4  15       51.79       46.87      2.18 o
   9   4  15      116.58      102.18      2.92 o
  10   4  15       88.44       74.83      2.72 o
  11   4  15      137.05      153.03      3.67 o
  12   4  15        3.87        2.20      1.89 o
  13   4  15       18.68       12.22      2.14 o
  14   4  15        4.55       11.82      2.24 o
  15   4  15      123.40      133.66      3.78 o
  16   4  15        3.04        6.26      2.39 o
  17   4  15       19.03       21.55      2.78 o
   1   5  15        0.35        0.11      1.21 o
   2   5  15        2.89       -1.16      1.16 o
   3   5  15      244.26      233.66      3.33 o
   4   5  15        5.64        5.39      1.40 o
   5   5  15       40.27       40.35      1.88 o
   6   5  15       11.84        7.50      1.50 o
   7   5  15      111.88      110.61      2.71 o
   8   5  15       14.26       14.70      1.68 o
   9   5  15       83.98       87.77      2.63 o
  10   5  15      118.51      113.22      2.96 o
  11   5  15      202.07      223.77      4.20 o
  12   5  15       94.82       85.98      3.10 o
  13   5  15      107.26      113.78      3.80 o
  14   5  15        2.49        1.10      2.34 o
  15   5  15      184.88      193.28      5.09 o
  16   5  15        1.63        5.31      2.61 o
   0   6  15      141.93      129.35      4.90 o
   1   6  15       82.06       64.95      2.60 o
   2   6  15      106.42       92.76      3.10 o
   3   6  15      116.47      125.61      3.78 o
   4   6  15      240.09      238.11      5.33 o
   5   6  15      187.67      195.50      4.50 o
   6   6  15       46.27       44.88      2.76 o
   7   6  15       68.50       64.32      3.10 o
   8   6  15       43.25       34.84      2.66 o
   9   6  15        8.25        5.74      2.23 o
  10   6  15        2.15        3.94      2.46 o
  11   6  15       27.69       30.13      3.12 o
  12   6  15       11.64       11.45      2.99 o
  13   6  15        1.67       -2.77      2.77 o
  14   6  15       38.87       41.87      3.55 o
   1   7  15      115.20       94.39      5.03 o
   2   7  15        0.60       -1.06      2.65 o
   3   7  15        0.68       -1.39      2.88 o
   4   7  15       10.53        2.99      3.08 o
   5   7  15       31.86       31.89      3.27 o
   6   7  15        0.03       -2.47      2.47 o
   7   7  15        0.10       -0.53      2.58 o
   8   7  15        3.42       -1.02      2.54 o
   9   7  15       39.78       37.28      4.03 o
  10   7  15        5.16        2.27      3.35 o
  11   7  15       67.22       94.64      5.48 o
  12   7  15        0.02       -3.65      3.65 o
   0   8  15        7.84       11.47      5.32 o
   1   8  15       79.54       63.90      4.66 o
   2   8  15       30.07       24.13      3.96 o
   3   8  15       27.53       19.68      4.47 o
   4   8  15        2.31        6.20      4.05 o
   5   8  15       22.65       21.30      4.53 o
   6   8  15       24.88       22.14      4.45 o
   7   8  15        3.07       -2.72      3.63 o
   8   8  15        5.07        0.22      4.67 o
   9   8  15       50.43       59.67      7.18 o
  10   8  15        9.57       19.41     11.77 o
   1   9  15       43.00       36.11      4.28 o
   2   9  15        0.24       -2.78      4.02 o
   3   9  15        8.41       10.73      3.75 o
   4   9  15      135.36      142.23      8.64 o
   5   9  15       29.20       35.46      5.88 o
   0   0  16     1479.75     1472.89     21.12 o
   1   0  16      279.49      251.74      4.79 o
   2   0  16       34.85       31.19      2.31 o
   3   0  16      993.73      969.84      9.82 o
   4   0  16       75.59       67.12      3.14 o
   5   0  16       33.50       45.90      3.11 o
   6   0  16      124.12      107.73      4.33 o
   7   0  16      556.79      563.39      8.87 o
   8   0  16      114.08       94.08      4.67 o
   9   0  16      874.19      852.60     13.30 o
  10   0  16      749.29      778.28     13.41 o
  11   0  16     1668.55     1742.07     21.87 o
  12   0  16        9.83        5.91      3.34 o
  13   0  16      225.32      239.24      7.61 o
  14   0  16        0.06        1.98      3.44 o
  15   0  16        0.07       -2.84      2.84 o
  16   0  16        2.30        5.44      4.39 o
  17   0  16        0.40        2.03      3.66 o
  18   0  16       25.07       38.38      4.88 o
   1   1  16        0.02       -0.60      1.23 o
   2   1  16      229.15      239.11      4.40 o
   3   1  16        8.01        8.00      1.43 o
   4   1  16        8.28       10.01      1.51 o
   5   1  16      190.16      182.80      3.56 o
   6   1  16       14.29       11.60      1.64 o
   7   1  16      425.18      433.44      5.37 o
   8   1  16       91.74       76.01      2.83 o
   9   1  16       17.82       22.22      2.30 o
  10   1  16      186.41      208.69      7.64 o
  11   1  16        3.72       -2.08      2.08 o
  12   1  16        1.21       -0.21      2.23 o
  13   1  16       17.72       22.31      2.71 o
  14   1  16      298.47      320.85      5.75 o
  15   1  16      100.24      100.93      3.89 o
  16   1  16      189.33      187.89      5.21 o
  17   1  16       19.16       17.66      2.99 o
  18   1  16        2.48        2.34      2.67 o
   0   2  16     1175.44     1139.79     13.46 o
   1   2  16        9.60       -0.04      1.47 o
   2   2  16     1905.28     1920.41     12.39 o
   3   2  16      492.50      489.86      5.12 o
   4   2  16        0.31       -1.84      1.84 o
   5   2  16        2.95       -1.53      1.53 o
   6   2  16      112.46       86.67      2.62 o
   7   2  16       10.12        5.52      1.80 o
   8   2  16      118.05      110.37      3.28 o
   9   2  16        1.09       -0.35      1.75 o
  10   2  16        0.04       -0.71      1.79 o
  11   2  16      155.37      141.35      4.07 o
  12   2  16      105.04       88.68      3.49 o
  13   2  16        1.28       -1.72      2.09 o
  14   2  16       52.39       47.84      3.10 o
  15   2  16       18.71       16.93      2.61 o
  16   2  16       24.20       18.50      2.97 o
  17   2  16        3.82        1.21      2.56 o
  18   2  16       18.01       19.98      3.15 o
   1   3  16      846.54      866.62      7.01 o
   2   3  16      165.87      170.04      3.23 o
   3   3  16      417.23      415.28      4.81 o
   4   3  16       26.96       27.39      1.90 o
   5   3  16      753.92      724.53      6.72 o
   6   3  16       91.96       94.67      2.93 o
   7   3  16      334.17      322.44      4.74 o
   8   3  16       50.94       48.77      2.47 o
   9   3  16       65.57       58.01      2.52 o
  10   3  16       73.38       73.34      2.75 o
  11   3  16       48.47       56.92      2.67 o
  12   3  16        3.07       -0.33      1.95 o
  13   3  16       20.20       15.19      2.48 o
  14   3  16        8.37        7.34      2.35 o
  15   3  16      120.51      132.87      4.36 o
  16   3  16       15.11       16.68      2.70 o
  17   3  16       16.62        7.23      2.61 o
   0   4  16       63.95       50.47      2.87 o
   1   4  16      306.37      302.20      4.01 o
   2   4  16        9.46        8.34      1.52 o
   3   4  16      182.66      158.01      3.29 o
   4   4  16       90.66      109.68      2.85 o
   5   4  16        7.58       13.28      1.72 o
   6   4  16       70.79       79.24      2.62 o
   7   4  16       55.89       47.50      2.22 o
   8   4  16       40.31       39.70      2.21 o
   9   4  16        3.66       -1.61      1.61 o
  10   4  16       36.88       40.21      2.84 o
  11   4  16        4.70        4.29      1.91 o
  12   4  16        3.71       -1.37      1.89 o
  13   4  16       68.01       81.07      3.23 o
  14   4  16      103.18      107.84      3.71 o
  15   4  16       45.42       41.95      3.06 o
  16   4  16       30.06       27.01      2.87 o
   1   5  16        1.78       -1.27      1.27 o
   2   5  16      205.96      193.71      3.25 o
   3   5  16        7.47        9.01      1.46 o
   4   5  16        1.59       -0.93      1.34 o
   5   5  16       23.26       27.81      1.80 o
   6   5  16       50.19       44.20      2.10 o
   7   5  16      500.76      529.86      5.44 o
   8   5  16       71.80       69.62      2.47 o
   9   5  16      201.85      226.87      3.88 o
  10   5  16       20.85       23.47      2.02 o
  11   5  16        6.89       10.17      2.02 o
  12   5  16       59.78       76.61      3.34 o
  13   5  16        0.40        1.02      2.48 o
  14   5  16       20.13       16.62      2.92 o
  15   5  16       62.80       64.87      4.01 o
   0   6  16        3.47        0.81      2.71 o
   1   6  16      118.51      113.85      3.46 o
   2   6  16       17.86       19.51      2.29 o
   3   6  16      170.83      183.32      4.76 o
   4   6  16       30.99       35.68      2.65 o
   5   6  16      136.79      156.22      4.28 o
   6   6  16        4.66        5.96      2.23 o
   7   6  16      417.41      438.44      6.99 o
   8   6  16        2.73        4.60      2.28 o
   9   6  16       21.00       19.90      2.64 o
  10   6  16       17.40       13.85      2.81 o
  11   6  16       36.46       34.78      3.31 o
  12   6  16       29.66       33.78      3.71 o
  13   6  16       49.36       62.38      4.43 o
   1   7  16       76.84       71.85      4.28 o
   2   7  16       15.42       21.46      3.25 o
   3   7  16      154.14      158.96      5.59 o
   4   7  16       13.63        6.52      2.82 o
   5   7  16       25.72       33.24      3.46 o
   6   7  16       16.54       14.76      3.02 o
   7   7  16        3.83        1.62      2.72 o
   8   7  16       53.76       56.18      4.01 o
   9   7  16      180.20      203.18      7.13 o
  10   7  16       83.90      109.09      5.75 o
  11   7  16      173.43      217.77      7.83 o
   0   8  16       63.40       43.02      6.24 o
   1   8  16      152.62      135.18      6.23 o
   2   8  16       17.90       16.91      3.82 o
   3   8  16        3.61        5.22      3.74 o
   4   8  16      190.30      187.70      8.37 o
   5   8  16       60.61       73.41      6.04 o
   6   8  16        7.04        7.19      4.27 o
   7   8  16      126.14      150.70      7.74 o
   8   8  16        4.04        4.98      7.04 o
   1   1  17       18.90       16.44      1.60 o
   2   1  17       48.67       46.29      2.04 o
   3   1  17      132.14      125.59      2.92 o
   4   1  17       67.14       63.24      2.32 o
   5   1  17        8.24        2.75      1.59 o
   6   1  17      243.16      232.94      4.22 o
   7   1  17        4.31       -1.68      1.68 o
   8   1  17        0.90       -1.77      1.77 o
   9   1  17       84.06       81.09      3.34 o
  10   1  17       72.61       66.90      3.24 o
  11   1  17       47.56       41.13      3.06 o
  12   1  17       82.50       78.49      3.66 o
  13   1  17        1.02        0.05      2.32 o
  14   1  17      132.67      140.46      4.36 o
  15   1  17        9.45        7.98      2.52 o
  16   1  17        0.48       -2.49      2.49 o
  17   1  17        0.87        0.25      2.60 o
   0   2  17     1359.37     1375.13     13.76 o
   1   2  17      200.60      182.77      3.56 o
   2   2  17     2622.94     2640.21     15.85 o
   3   2  17       24.25       22.25      2.14 o
   4   2  17     1121.42     1126.64     11.58 o
   5   2  17       20.38       20.63      1.89 o
   6   2  17      170.31      168.85      4.09 o
   7   2  17       14.22        8.34      1.82 o
   8   2  17      396.18      413.24      5.54 o
   9   2  17       37.87       45.56      2.66 o
  10   2  17        5.63        4.74      2.09 o
  11   2  17        0.00       -0.95      2.15 o
  12   2  17      322.46      326.42      5.69 o
  13   2  17       18.89       24.97      2.70 o
  14   2  17       29.45       22.28      2.78 o
  15   2  17        7.91        5.26      2.39 o
  16   2  17        0.34       -1.76      2.26 o
  17   2  17        9.76        6.44      2.74 o
   1   3  17       11.62        7.35      1.53 o
   2   3  17       19.65       16.64      1.73 o
   3   3  17      201.95      179.44      3.62 o
   4   3  17      426.23      411.70      4.93 o
   5   3  17      134.45      130.65      3.26 o
   6   3  17      605.32      620.65      6.43 o
   7   3  17        7.53        4.47      1.82 o
   8   3  17      296.66      286.31      5.48 o
   9   3  17        5.44        9.65      1.88 o
  10   3  17      353.42      360.29      5.69 o
  11   3  17       88.56       89.48      3.14 o
  12   3  17      834.88      847.02      9.20 o
  13   3  17       27.16       35.05      2.88 o
  14   3  17      591.72      644.61      8.23 o
  15   3  17       30.77       45.00      3.18 o
  16   3  17      245.66      266.62      5.83 o
   0   4  17       89.41       88.00      3.56 o
   1   4  17        7.54        0.68      1.46 o
   2   4  17      358.11      358.13      4.37 o
   3   4  17      141.44      119.88      3.05 o
   4   4  17      338.68      352.74      4.70 o
   5   4  17      163.99      154.99      3.31 o
   6   4  17      536.51      593.02      6.20 o
   7   4  17      148.63      133.43      3.35 o
   8   4  17      205.49      231.17      4.15 o
   9   4  17        0.51       -0.85      1.73 o
  10   4  17      165.39      179.47      3.92 o
  11   4  17       13.01        8.79      2.01 o
  12   4  17       41.93       44.62      2.76 o
  13   4  17       48.01       42.63      2.94 o
  14   4  17        1.05        0.45      2.24 o
  15   4  17        1.50        0.18      2.33 o
   1   5  17       18.88       17.11      1.67 o
   2   5  17       49.55       56.31      2.18 o
   3   5  17       27.50       16.91      1.70 o
   4   5  17       78.04       75.90      2.39 o
   5   5  17       58.90       49.62      2.22 o
   6   5  17       17.87       19.04      1.88 o
   7   5  17       59.70       55.26      2.35 o
   8   5  17      284.46      285.83      4.30 o
   9   5  17       69.90       71.41      2.65 o
  10   5  17       16.77       11.59      1.87 o
  11   5  17      117.36      127.04      3.83 o
  12   5  17       22.56       15.23      2.79 o
  13   5  17       79.49       71.73      3.95 o
  14   5  17       54.07       62.11      4.04 o
   0   6  17        9.15        3.31      2.95 o
   1   6  17      131.68      117.67      3.64 o
   2   6  17      132.24      120.30      3.67 o
   3   6  17        5.90       -0.93      1.99 o
   4   6  17        1.03       -1.88      1.88 o
   5   6  17        1.17       -1.30      2.02 o
   6   6  17       40.84       41.86      2.93 o
   7   6  17        5.31        6.60      2.33 o
   8   6  17       25.90       25.16      2.80 o
   9   6  17        4.80        3.58      2.41 o
  10   6  17       93.37       93.25      4.28 o
  11   6  17        6.59       12.74      3.14 o
  12   6  17       49.26       56.84      4.30 o
   1   7  17       74.45       82.09      4.64 o
   2   7  17       66.22       58.57      4.18 o
   3   7  17        0.42        3.40      3.08 o
   4   7  17        0.88       -2.41      2.41 o
   5   7  17       78.02       79.84      4.63 o
   6   7  17       18.93       21.01      3.36 o
   7   7  17       55.38       50.00      3.97 o
   8   7  17        8.12        5.26      3.12 o
   9   7  17        4.38        2.32      3.59 o
  10   7  17       15.30       22.45      4.65 o
   0   8  17      220.78      244.39     14.90 o
   1   8  17       19.27       15.39      3.97 o
   2   8  17       89.50       79.81      6.69 o
   3   8  17       16.77       10.95      3.85 o
   4   8  17       56.04       61.11      5.07 o
   5   8  17       19.07       22.10      4.92 o
   6   8  17      100.17      134.49      8.93 o
   0   0  18       11.00       13.42      4.04 o
   1   0  18     1286.16     1349.03     15.25 o
   2   0  18        5.85        5.06      2.65 o
   3   0  18      816.74      853.54     11.37 o
   4   0  18       66.36       71.76      4.13 o
   5   0  18      794.19      803.29     11.27 o
   6   0  18       26.67        9.40      2.90 o
   7   0  18      412.58      402.94      8.48 o
   8   0  18      563.38      578.54     10.19 o
   9   0  18      103.13       91.38      4.74 o
  10   0  18      710.16      733.52     12.70 o
  11   0  18        1.12        4.29      3.24 o
  12   0  18        2.76        3.43      3.32 o
  13   0  18       18.63       22.40      3.93 o
  14   0  18      160.40      141.16      7.57 o
  15   0  18        0.40        1.30      3.52 o
  16   0  18      118.37      116.52      6.68 o
   1   1  18        0.16       -1.58      1.58 o
   2   1  18      113.75      116.96      3.22 o
   3   1  18       54.33       56.73      2.54 o
   4   1  18       53.36       55.10      2.51 o
   5   1  18      160.96      145.44      3.66 o
   6   1  18      765.95      765.55      7.72 o
   7   1  18       62.67       60.93      3.02 o
   8   1  18        0.38       -1.92      1.92 o
   9   1  18      654.06      685.50      8.30 o
  10   1  18      164.23      156.61      4.52 o
  11   1  18        1.79       -1.94      2.24 o
  12   1  18        0.11       -2.26      2.26 o
  13   1  18      274.80      296.96      7.52 o
  14   1  18        1.16        3.07      2.38 o
  15   1  18      219.35      220.75      5.40 o
  16   1  18       27.97       26.16      3.21 o
   0   2  18      119.77      111.72      4.03 o
   1   2  18        2.11        0.63      1.57 o
   2   2  18        5.23       10.74      1.70 o
   3   2  18       72.78       77.02      2.59 o
   4   2  18        1.61        2.87      1.64 o
   5   2  18        8.05        8.90      1.80 o
   6   2  18      127.87      126.67      3.31 o
   7   2  18       79.65       64.00      2.96 o
   8   2  18       10.73        9.29      2.08 o
   9   2  18      201.28      181.42      4.49 o
  10   2  18      204.38      203.99      5.07 o
  11   2  18        2.53       -0.36      2.30 o
  12   2  18       40.53       33.46      2.90 o
  13   2  18       30.72       37.46      3.04 o
  14   2  18        1.23        1.08      2.28 o
  15   2  18        3.78        3.90      2.44 o
  16   2  18        2.18       -1.04      2.41 o
   1   3  18       77.01       71.88      2.47 o
   2   3  18        2.18       -1.51      1.51 o
   3   3  18       60.12       56.73      2.70 o
   4   3  18      307.14      308.72      5.07 o
   5   3  18       85.02       79.53      2.81 o
   6   3  18       55.11       51.30      2.53 o
   7   3  18        1.22       -1.66      1.66 o
   8   3  18        8.58        7.76      1.99 o
   9   3  18       84.28       84.42      3.05 o
  10   3  18        4.62        2.65      2.02 o
  11   3  18      203.91      187.53      4.47 o
  12   3  18       16.43       18.20      2.62 o
  13   3  18      110.92      100.41      3.96 o
  14   3  18       42.44       43.74      3.17 o
  15   3  18        8.36       10.49      2.74 o
   0   4  18      177.79      165.22      4.70 o
   1   4  18       86.18       90.06      2.72 o
   2   4  18        0.52       -1.48      1.48 o
   3   4  18       14.81       12.99      1.86 o
   4   4  18        1.08       -1.55      1.55 o
   5   4  18       48.51       37.60      2.17 o
   6   4  18      357.38      349.89      5.15 o
   7   4  18      121.80      114.74      3.24 o
   8   4  18       52.18       49.02      2.50 o
   9   4  18        1.81        1.94      1.79 o
  10   4  18        0.91       -0.41      1.84 o
  11   4  18        0.00       -0.69      1.87 o
  12   4  18       12.99       18.33      2.53 o
  13   4  18        0.02       -1.26      2.25 o
  14   4  18        2.97        5.49      2.41 o
   1   5  18        0.22       -1.38      1.38 o
   2   5  18        6.18        6.16      1.55 o
   3   5  18       27.69       29.53      1.96 o
   4   5  18       20.98       19.62      1.84 o
   5   5  18       14.85       14.87      1.92 o
   6   5  18        0.14       -1.62      1.62 o
   7   5  18        2.63        3.56      1.74 o
   8   5  18        0.61        0.49      1.68 o
   9   5  18        2.36       -0.84      1.66 o
  10   5  18       29.01       28.44      2.34 o
  11   5  18       14.85       18.82      2.65 o
  12   5  18       96.26      103.21      4.31 o
  13   5  18       26.19       29.41      3.57 o
   0   6  18        5.24       -2.88      2.88 o
   1   6  18      177.48      225.55      5.21 o
   2   6  18        9.94        6.75      2.21 o
   3   6  18      163.38      181.81      4.54 o
   4   6  18       41.37       47.66      2.84 o
   5   6  18       59.89       77.26      3.46 o
   6   6  18        0.98        0.66      2.25 o
   7   6  18       25.57       33.93      2.95 o
   8   6  18        0.10       -1.15      2.34 o
   9   6  18       37.26       36.56      3.19 o
  10   6  18       49.11       58.13      3.90 o
  11   6  18      117.89      149.91      6.40 o
   1   7  18        5.40        6.62      2.91 o
   2   7  18      106.04      113.79      5.34 o
   3   7  18      103.81      110.70      4.90 o
   4   7  18       28.08       29.05      3.34 o
   5   7  18       82.74       96.70      4.57 o
   6   7  18        0.15       -0.71      3.05 o
   7   7  18       57.66       72.46      4.51 o
   8   7  18       73.13       80.44      5.31 o
   0   8  18       17.85       11.81      6.00 o
   1   8  18        8.83        4.88      3.74 o
   2   8  18        5.09       -2.95      4.09 o
   1   1  19        6.33        1.04      1.75 o
   2   1  19       65.62       61.16      2.73 o
   3   1  19       31.33       39.06      2.45 o
   4   1  19      212.74      205.77      4.16 o
   5   1  19       83.53       80.11      3.07 o
   6   1  19      114.86       98.10      3.30 o
   7   1  19        7.94        4.65      2.01 o
   8   1  19        1.93       -1.79      1.98 o
   9   1  19       24.83       18.05      2.54 o
  10   1  19      165.34      140.89      4.40 o
  11   1  19      108.24       97.17      4.12 o
  12   1  19       22.24       20.85      2.90 o
  13   1  19        0.16       -1.50      2.38 o
  14   1  19        3.25        5.58      2.46 o
  15   1  19        0.99       -0.43      2.42 o
   0   2  19       90.62       88.11      4.28 o
   1   2  19       75.12       73.35      2.78 o
   2   2  19      275.48      297.46      4.67 o
   3   2  19        4.26        3.36      1.87 o
   4   2  19      243.68      247.06      4.40 o
   5   2  19      110.81      117.56      3.57 o
   6   2  19      264.69      279.78      4.90 o
   7   2  19        0.06       -2.00      2.00 o
   8   2  19       67.04       60.34      3.05 o
   9   2  19      142.77      134.01      4.07 o
  10   2  19       46.00       50.40      3.06 o
  11   2  19       75.20       63.97      3.64 o
  12   2  19        1.53       -2.29      2.29 o
  13   2  19        3.12        4.26      2.36 o
  14   2  19        2.49        4.75      2.45 o
  15   2  19        4.29        1.66      2.51 o
   1   3  19       21.70       16.66      1.85 o
   2   3  19        1.45        1.12      1.56 o
   3   3  19       55.23       47.54      2.52 o
   4   3  19       44.22       40.73      2.27 o
   5   3  19        0.68        2.38      1.81 o
   6   3  19      139.79      147.65      3.83 o
   7   3  19        0.25       -1.88      1.88 o
   8   3  19      341.17      375.29      6.11 o
   9   3  19       23.59       28.01      2.46 o
  10   3  19       13.95       17.62      2.48 o
  11   3  19        6.17        4.71      2.19 o
  12   3  19       45.11       48.58      3.13 o
  13   3  19       40.36       48.52      3.24 o
  14   3  19      136.03      155.80      4.81 o
   0   4  19      255.91      254.11      5.62 o
   1   4  19       14.22        7.90      1.74 o
   2   4  19      141.82      150.08      3.38 o
   3   4  19        2.98       -1.59      1.68 o
   4   4  19      147.30      163.64      3.75 o
   5   4  19       13.22        7.94      1.84 o
   6   4  19       16.64       18.10      2.01 o
   7   4  19        4.97        1.50      1.74 o
   8   4  19       17.92       23.48      2.20 o
   9   4  19        1.75       -1.82      1.82 o
  10   4  19       28.22       31.09      2.54 o
  11   4  19        7.01        7.51      2.19 o
  12   4  19        0.27       -2.14      2.14 o
  13   4  19       15.35       11.17      2.59 o
   1   5  19        0.98       -0.50      1.55 o
   2   5  19      106.80      108.63      2.95 o
   3   5  19        0.01        0.18      1.60 o
   4   5  19       79.97       79.15      2.71 o
   5   5  19       21.53       20.66      1.98 o
   6   5  19       56.74       65.72      2.60 o
   7   5  19        2.81        2.66      1.78 o
   8   5  19       69.18       73.46      3.01 o
   9   5  19       10.57        8.00      2.20 o
  10   5  19       53.50       68.14      3.35 o
  11   5  19       16.79       15.74      2.85 o
   0   6  19       32.41       38.11      3.92 o
   1   6  19        2.26        0.86      2.16 o
   2   6  19       11.19        8.85      2.40 o
   3   6  19       26.43       30.69      2.77 o
   4   6  19       33.67       33.77      2.81 o
   5   6  19       14.47       13.71      2.50 o
   6   6  19       15.05       11.44      2.51 o
   7   6  19        0.14        1.23      2.32 o
   8   6  19       33.63       33.07      3.32 o
   9   6  19       21.93       26.99      3.31 o
   1   7  19        0.42       -1.95      2.75 o
   2   7  19        0.90        0.46      3.05 o
   3   7  19        0.07       -2.66      2.66 o
   4   7  19       30.97       31.93      3.75 o
   5   7  19        5.61        5.69      3.29 o
   6   7  19       58.13       78.48      5.81 o
   0   0  20       34.34       10.46      4.78 o
   1   0  20     1807.05     1797.93     19.48 o
   2   0  20       58.76       47.42      4.34 o
   3   0  20     2188.35     2257.57     23.12 o
   4   0  20     1277.98     1385.77     16.43 o
   5   0  20       69.07       62.46      5.22 o
   6   0  20        0.46       -2.60      2.60 o
   7   0  20        0.30       -2.62      2.62 o
   8   0  20      143.26      150.30      6.11 o
   9   0  20        9.83        7.05      3.27 o
  10   0  20       94.06       91.11      5.61 o
  11   0  20        7.51        4.80      3.47 o
  12   0  20      107.15      115.51      6.26 o
  13   0  20      199.49      196.43      8.02 o
  14   0  20       31.87       30.52      4.61 o
   1   1  20       35.42       30.66      2.42 o
   2   1  20       68.35       71.31      2.97 o
   3   1  20      152.44      148.64      4.15 o
   4   1  20      279.44      295.42      4.96 o
   5   1  20      182.95      180.76      4.26 o
   6   1  20      237.59      244.95      4.94 o
   7   1  20      126.98      126.59      3.94 o
   8   1  20      102.22      101.21      3.76 o
   9   1  20       39.43       45.88      3.00 o
  10   1  20       74.54       68.70      3.54 o
  11   1  20       78.51       84.06      3.97 o
  12   1  20       19.48       18.85      2.88 o
  13   1  20      193.10      200.31      5.69 o
  14   1  20        3.55        0.25      2.47 o
   0   2  20      114.81      100.91      4.63 o
   1   2  20       12.16       10.13      1.99 o
   2   2  20       90.09       82.40      3.10 o
   3   2  20      282.92      270.12      4.77 o
   4   2  20      133.24      126.32      3.67 o
   5   2  20        2.42       -1.71      1.90 o
   6   2  20        0.18       -1.91      1.91 o
   7   2  20        7.44        4.26      2.15 o
   8   2  20       68.81       67.35      3.19 o
   9   2  20       14.40       13.07      2.50 o
  10   2  20      360.56      407.11      9.64 o
  11   2  20       23.97       30.04      3.09 o
  12   2  20       18.85       19.74      2.71 o
  13   2  20        0.00       -2.22      2.30 o
   1   3  20       18.53       15.45      2.08 o
   2   3  20        6.28        2.48      1.82 o
   3   3  20       21.18       15.59      2.05 o
   4   3  20        7.95        4.03      1.94 o
   5   3  20       20.27       18.81      2.35 o
   6   3  20        0.11        2.11      2.09 o
   7   3  20        2.05       -2.04      2.04 o
   8   3  20       10.44        8.47      2.32 o
   9   3  20       36.39       34.46      2.60 o
  10   3  20      161.56      167.29      4.49 o
  11   3  20       14.18       10.85      2.43 o
  12   3  20        0.01       -2.31      2.31 o
  13   3  20       13.77       11.17      2.83 o
   0   4  20      155.19      140.49      4.66 o
   1   4  20        0.43       -1.59      1.59 o
   2   4  20       70.50       69.80      2.65 o
   3   4  20       23.26       23.76      2.14 o
   4   4  20       94.87       93.18      3.10 o
   5   4  20       31.32       29.09      2.37 o
   6   4  20       66.31       67.30      2.83 o
   7   4  20       25.26       17.43      2.29 o
   8   4  20       19.78       20.17      2.35 o
   9   4  20        0.60       -1.66      2.01 o
  10   4  20        0.04       -1.63      2.13 o
  11   4  20       53.59       58.85      3.22 o
   1   5  20       32.56       30.96      2.09 o
   2   5  20       55.39       67.63      2.57 o
   3   5  20       34.28       33.42      2.24 o
   4   5  20       21.36       28.00      2.20 o
   5   5  20        0.20       -1.70      1.70 o
   6   5  20        1.59        0.33      1.78 o
   7   5  20        3.82        2.81      2.03 o
   8   5  20       15.01        8.67      2.51 o
   9   5  20       98.45       99.69      3.92 o
  10   5  20      116.60      120.98      5.07 o
   0   6  20       29.94       30.09      3.89 o
   1   6  20       13.81       10.51      2.46 o
   2   6  20       20.39       19.92      2.73 o
   3   6  20      126.58      142.97      4.40 o
   4   6  20        3.43        6.06      2.54 o
   5   6  20      201.22      217.17      5.23 o
   6   6  20       37.26       51.69      3.36 o
   7   6  20      134.08      164.26      5.21 o
   1   1  21       44.87       35.56      2.52 o
   2   1  21      190.30      186.30      4.30 o
   3   1  21       45.99       52.37      2.84 o
   4   1  21        5.26        4.17      2.02 o
   5   1  21        8.86        8.34      2.12 o
   6   1  21       26.10       33.23      3.06 o
   7   1  21       54.32       53.89      3.39 o
   8   1  21       24.75       22.73      2.67 o
   9   1  21       14.02        9.13      2.43 o
  10   1  21       16.16       15.62      2.78 o
  11   1  21        2.68        0.35      2.49 o
  12   1  21        1.70       -0.37      2.52 o
   0   2  21      214.32      230.70      7.33 o
   1   2  21       64.37       74.69      3.10 o
   2   2  21      173.17      159.31      4.05 o
   3   2  21       28.92       34.25      2.52 o
   4   2  21      157.44      157.95      4.09 o
   5   2  21       92.70      100.39      3.57 o
   6   2  21       43.04       39.26      2.70 o
   7   2  21       25.27       24.65      2.62 o
   8   2  21      100.51       98.73      3.82 o
   9   2  21       15.76       10.87      2.49 o
  10   2  21       31.77       35.52      2.99 o
  11   2  21        7.64        5.62      2.64 o
  12   2  21        0.01        0.77      2.43 o
   1   3  21        9.26        7.68      1.99 o
   2   3  21        0.20       -1.81      1.81 o
   3   3  21       31.06       25.45      2.32 o
   4   3  21       32.21       34.88      2.50 o
   5   3  21       13.17        7.65      2.22 o
   6   3  21       64.66       60.54      3.16 o
   7   3  21        5.19        2.41      2.24 o
   8   3  21       33.60       35.72      2.90 o
   9   3  21       24.16       31.24      2.73 o
  10   3  21       57.03       62.10      3.26 o
  11   3  21       23.12       15.28      2.62 o
   0   4  21       21.81       28.58      3.37 o
   1   4  21      221.74      236.40      4.92 o
   2   4  21      261.56      264.11      4.73 o
   3   4  21       76.16       84.39      3.38 o
   4   4  21       22.57       21.51      2.49 o
   5   4  21      124.48      126.99      3.85 o
   6   4  21       22.16       19.97      2.41 o
   7   4  21        9.99        9.23      2.22 o
   8   4  21       88.17       94.46      3.58 o
   9   4  21       82.63       88.61      3.52 o
  10   4  21      113.24      123.82      4.38 o
   1   5  21       23.30       21.44      2.15 o
   2   5  21       64.53       81.40      3.00 o
   3   5  21        1.50        1.71      1.89 o
   4   5  21       74.48       92.84      3.28 o
   5   5  21        0.58       -0.94      2.01 o
   6   5  21       57.16       63.92      3.39 o
   7   5  21       40.55       47.80      3.59 o
   8   5  21       37.87       46.60      3.99 o
   0   6  21       92.00      107.72      5.72 o
   1   6  21        7.94        5.68      2.63 o
   2   6  21       33.91       30.58      3.01 o
   3   6  21        1.22       -2.56      2.56 o
   4   6  21       95.66       94.05      5.34 o
   0   0  22       37.40       24.81      5.13 o
   1   0  22        1.15        2.76      2.87 o
   2   0  22       86.83       70.62      4.41 o
   3   0  22       10.11        7.18      3.11 o
   4   0  22       39.34       33.92      3.65 o
   5   0  22        0.56        5.07      3.24 o
   6   0  22       10.62       18.30      3.34 o
   7   0  22      329.87      342.39      8.66 o
   8   0  22       38.74       40.67      4.17 o
   9   0  22       49.99       58.96      5.09 o
  10   0  22       95.46       88.93      5.82 o
  11   0  22       26.35       23.60      4.33 o
   1   1  22        2.61        1.67      2.07 o
   2   1  22       47.31       56.53      2.92 o
   3   1  22        1.79        5.43      2.19 o
   4   1  22      143.86      136.27      3.95 o
   5   1  22        1.46        1.29      2.12 o
   6   1  22      153.33      132.57      4.20 o
   7   1  22       81.15       75.06      3.42 o
   8   1  22       71.34       77.30      3.57 o
   9   1  22       56.58       55.61      3.31 o
  10   1  22       11.76       10.54      2.83 o
  11   1  22        0.11       -2.58      2.58 o
   0   2  22      135.71      140.69      5.54 o
   1   2  22        1.33       -0.70      1.96 o
   2   2  22       35.53       44.76      2.76 o
   3   2  22       13.77       17.58      2.40 o
   4   2  22      146.31      140.50      4.06 o
   5   2  22       85.03       81.16      3.41 o
   6   2  22        4.15        3.12      2.21 o
   7   2  22      113.29      112.75      4.08 o
   8   2  22       14.43       12.27      2.60 o
   9   2  22       55.69       61.95      3.62 o
  10   2  22       27.67       25.53      2.93 o
   1   3  22        7.45        2.81      1.96 o
   2   3  22        1.08        0.35      1.92 o
   3   3  22        3.48        0.36      1.94 o
   4   3  22       17.40       12.10      2.28 o
   5   3  22       95.32       92.90      3.66 o
   6   3  22        2.41       -0.85      2.18 o
   7   3  22       10.43       13.16      2.51 o
   8   3  22       39.71       38.44      2.99 o
   9   3  22      142.16      147.09      4.35 o
   0   4  22        8.16        2.26      2.96 o
   1   4  22       65.74       73.17      3.07 o
   2   4  22        1.49        5.05      2.22 o
   3   4  22        7.27        4.78      2.16 o
   4   4  22        4.75        7.21      2.28 o
   5   4  22        7.40        0.91      2.24 o
   6   4  22       13.46       14.61      2.44 o
   7   4  22        2.39       -1.25      2.20 o
   1   5  22       11.38       10.45      2.32 o
   2   5  22        0.48       -2.03      2.03 o
   3   5  22       34.65       41.76      3.06 o
   4   5  22       26.67       30.88      3.37 o
   1   1  23       39.49       34.45      2.84 o
   2   1  23       16.97       14.00      2.62 o
   3   1  23       22.81       22.18      2.50 o
   4   1  23       17.79       18.87      2.53 o
   5   1  23      361.98      388.41      6.15 o
   6   1  23        5.48        4.92      2.27 o
   7   1  23       31.34       36.03      2.90 o
   8   1  23        0.39        1.37      2.45 o
   9   1  23      111.87      132.87      4.63 o
   0   2  23      103.40       96.52      5.11 o
   1   2  23       26.01       20.46      2.55 o
   2   2  23       96.63      102.83      4.49 o
   3   2  23      174.35      190.87      4.65 o
   4   2  23        0.03        0.82      2.23 o
   5   2  23      179.25      183.45      4.79 o
   6   2  23        0.06       -2.27      2.27 o
   7   2  23        0.03       -0.86      2.36 o
   8   2  23       49.42       55.97      3.40 o
   1   3  23        3.79        3.98      2.10 o
   2   3  23        0.14        0.10      2.04 o
   3   3  23       34.94       46.38      2.86 o
   4   3  23        9.97       10.90      2.29 o
   5   3  23       28.86       29.19      2.87 o
   6   3  23        4.54       -1.36      2.39 o
   7   3  23       13.50       11.62      2.58 o
   0   4  23        0.06       -2.49      3.42 o
   1   4  23       15.04       10.96      2.27 o
   2   4  23       38.59       39.38      2.90 o
   3   4  23       41.25       43.46      3.00 o
   4   4  23       22.75       20.17      2.65 o
   0   0  24       21.08       18.85      5.22 o
   1   0  24        7.55       -2.95      2.95 o
   2   0  24      132.77      127.10      5.82 o
   3   0  24       23.22       17.21      3.77 o
   4   0  24      513.14      566.75     10.55 o
   5   0  24       18.03       19.63      3.87 o
   6   0  24        0.41        2.51      3.22 o
   1   1  24        0.73       -2.07      2.07 o
   2   1  24       62.90       65.07      3.29 o
   3   1  24       86.57       89.71      3.61 o
   4   1  24       44.44       51.22      3.12 o
   5   1  24       13.34       16.25      2.59 o
   6   1  24      131.16      131.01      4.36 o
   0   2  24      159.13      161.33      6.32 o
   1   2  24       93.20       83.59      3.61 o
   2   2  24      157.81      148.77      4.38 o
   3   2  24       17.59       18.21      2.63 o
   4   2  24      178.55      192.79      4.95 o
   5   2  24       12.80       12.86      2.54 o
   1   3  24       13.10       12.34      2.43 o
   2   3  24        0.01       -1.44      2.17 o
 
